# Supplementary material for: Development of quasi-solid-state anode-free high-energy lithium sulfide-based batteries
Source: Nat Commun. 2022 Jul 29;13:4415. doi: 10.1038/s41467-022-32031-7 (PMC9338099; doi:10.1038/s41467-022-32031-7)
Supplement: Supplementary file 12 — Source Data [file 41467_2022_32031_MOESM12_ESM.xlsx]

## Sheet: Figure 2b
Li2S					Li2S@MX
57	30859.8	30905.9	30432.6	30905.9	57.009	1009.81	1018.4	985.707	984.729	1013.16
56.9	30614.6	30942.9	30431.4	30942.9	56.959	1000.68	1019.82	984.708	983.741	1014.67
56.8	30805.4	30985.4	30430.9	30985.4	56.909	1021.91	1021.55	983.708	982.761	1016.29
56.7	30799.9	31032.9	30429.8	31032.9	56.859	1053.33	1023.66	982.709	981.79	1018.02
56.6	31290.3	31087.1	30428.8	31087.1	56.809	973.725	1026.19	981.711	980.83	1019.87
56.5	31092	31147.8	30426.3	31147.8	56.759	1005.03	1029.21	980.711	979.89	1021.94
56.4	30922.4	31218.4	30424.4	31218.4	56.709	1036.36	1032.79	979.712	978.979	1024.25
56.3	30759.4	31300.8	30423	31300.8	56.659	1070.96	1036.99	978.713	978.108	1026.86
56.2	31390	31397.5	30422.1	31397.5	56.609	1126.69	1041.91	977.716	977.294	1029.76
56.1	30977.4	31509.3	30419.3	31509.3	56.559	1114.93	1047.62	976.72	976.556	1033.02
56	31349.7	31643.3	30417.8	31643.3	56.509	1092.68	1054.22	975.724	975.923	1036.63
55.9	31979	31802.8	30415.1	31802.8	56.459	1066.8	1061.81	974.728	975.432	1040.78
55.8	31938.8	31994.1	30410.7	31994.1	56.409	1079.06	1070.47	973.73	975.136	1045.57
55.7	32652.1	32229.7	30406.4	32229.7	56.359	1082.92	1080.32	972.734	975.098	1051.12
55.6	31991.8	32522.4	30400	32522.4	56.309	1143.84	1091.46	971.737	975.404	1057.58
55.5	32966.4	32899.9	30395.5	32899.9	56.259	1118.51	1104.01	970.742	976.155	1065.11
55.4	34257	33395.9	30388.3	33395.9	56.209	1102.08	1118.1	969.746	977.482	1073.97
55.3	35374.6	34071.2	30377.4	34071.2	56.159	1080.31	1133.83	968.75	979.547	1084.38
55.2	36351.6	35021.9	30363.2	35021.9	56.109	1094.8	1151.34	967.753	982.545	1096.79
55.1	37741.1	36385.5	30346.3	36385.5	56.059	1136.6	1170.77	966.757	986.711	1111.66
55	39399.8	38335.8	30325.4	38335.8	56.009	1171.4	1192.26	965.761	992.321	1129.31
54.9	41935.2	41061.8	30299.8	41061.8	55.959	1273.94	1215.95	964.768	999.696	1150.12
54.8	45496.7	44705.6	30266.9	44705.6	55.909	1296.29	1241.99	963.776	1009.2	1174.64
54.7	50649.7	49221	30223.9	49221	55.859	1233.25	1270.49	962.786	1021.24	1203.28
54.6	53529	54055.1	30166.1	54055.1	55.809	1269.15	1301.58	961.794	1036.27	1236.34
54.5	56842.4	57759.6	30100.1	57759.6	55.759	1374.8	1335.34	960.803	1054.78	1273.93
54.4	57700.5	58424.3	30024.5	58424.3	55.709	1383.14	1371.82	959.815	1077.28	1315.96
54.3	55443	55590.6	29946.3	55590.6	55.659	1377.01	1411.04	958.827	1104.28	1361.92
54.2	52276.6	50846.7	29874.3	50846.7	55.609	1413.54	1452.96	957.839	1136.3	1410.56
54.1	46645.2	45981.7	29811	45981.7	55.559	1489.68	1497.53	956.852	1173.83	1459.56
54	42080.6	41881	29763.4	41881	55.509	1555.91	1544.7	955.868	1217.3	1505.43
53.9	38084.2	38736	29728.6	38736	55.459	1582.22	1594.45	954.885	1267.05	1543.64
53.8	35239.4	36451	29705	36451	55.409	1590.52	1646.79	953.903	1323.32	1569.3
53.7	34151.1	34841.2	29689.4	34841.2	55.359	1673.41	1701.84	952.921	1386.21	1578.4
53.6	31936.7	33716.3	29676.8	33716.3	55.309	1796.52	1759.75	951.942	1455.63	1569.22
53.5	31491.7	32926	29670.4	32926	55.259	1896.63	1820.69	950.967	1531.3	1543.08
53.4	30707.4	32353.5	29665.2	32353.5	55.209	1963.73	1884.8	949.994	1612.72	1503.78
53.3	31005	31925.7	29662.3	31925.7	55.159	1987.64	1952.09	949.023	1699.15	1456.27
53.2	29551.1	31593.2	29658.5	31593.2	55.109	2042.83	2022.38	948.053	1789.61	1405.1
53.1	30473.3	31332.1	29658.8	31332.1	55.059	2097.45	2095.26	947.085	1882.88	1354.04
53	30456.8	31117.9	29656.5	31117.9	55.009	2196.46	2170.02	946.118	1977.53	1305.41
52.9	30683.8	30941.1	29654.2	30941.1	54.959	2239.54	2245.69	945.154	2071.91	1260.52
52.8	30111.1	30792.7	29651.3	30792.7	54.909	2393.09	2321.02	944.192	2164.27	1220.02
52.7	30062.8	30669	29650	30669	54.859	2368.22	2394.57	943.234	2252.72	1184.12
52.6	29536.3	30563.8	29648.8	30563.8	54.809	2419.27	2464.7	942.275	2335.33	1152.61
52.5	29560.2	30475.1	29649.2	30475.1	54.759	2506.19	2529.7	941.317	2410.22	1125.39
52.4	29712.2	30398.6	29649.4	30398.6	54.709	2585.22	2587.82	940.362	2475.6	1101.78
52.3	29571.7	30331.8	29649.2	30331.8	54.659	2593.53	2637.39	939.41	2529.84	1081.54
52.2	29750.4	30273.8	29649.5	30273.8	54.609	2678.98	2676.84	938.458	2571.55	1064.16
52.1	29775.6	30222.4	29649.2	30222.4	54.559	2576.51	2704.84	937.508	2599.64	1049.3
52	29765.4	30176.9	29648.8	30176.9	54.509	2711.61	2720.28	936.556	2613.34	1036.45
					54.459	2669.56	2722.43	935.607	2612.28	1025.24
					54.409	2686.93	2710.85	934.657	2596.46	1015.55
					54.359	2629.1	2685.52	933.707	2566.25	1007.19
					54.309	2654.2	2646.77	932.757	2522.44	999.922
					54.259	2722.54	2595.31	931.806	2466.12	993.385
					54.209	2618.86	2532.18	930.858	2398.68	987.617
					54.159	2443.3	2458.7	929.907	2321.75	982.447
					54.109	2308.32	2376.41	928.951	2237.11	977.862
					54.059	2337.62	2287.05	927.99	2146.68	973.752
					54.009	2209.82	2192.46	927.031	2052.36	970.006
					53.959	2139.32	2094.47	926.068	1956.02	966.643
					53.909	2001.25	1994.9	925.103	1859.45	963.616
					53.859	1902.03	1895.48	924.134	1764.27	961.019
					53.809	1854.41	1797.78	923.163	1671.92	958.573
					53.759	1749.53	1703.21	922.189	1583.62	956.341
					53.709	1655.01	1612.92	921.213	1500.33	954.442
					53.659	1449.64	1527.87	920.235	1422.8	952.689
					53.609	1473.92	1448.75	919.25	1351.51	951.146
					53.559	1422.87	1376.04	918.266	1286.76	949.739
					53.509	1249.22	1309.99	917.28	1228.62	948.378
					53.459	1229.18	1250.68	916.29	1176.99	947.231
					53.409	1140.82	1197.98	915.299	1131.64	946.124
					53.359	1109.44	1151.64	914.306	1092.22	945.134
					53.309	1150.03	1111.31	913.311	1058.3	944.233
					53.259	1030.04	1076.55	912.318	1029.38	943.405
					53.209	1061.74	1046.85	911.322	1004.97	942.687
					53.159	1016.53	1021.71	910.326	984.531	942.018
					53.109	991.309	1000.59	909.329	967.559	941.397
					53.059	976.423	982.982	908.331	953.57	940.808
					53.009	922.745	968.393	907.333	942.111	940.313
					52.959	919.712	956.369	906.334	932.774	939.797
					52.909	915.886	946.499	905.334	925.195	939.357
					52.859	922.561	938.416	904.334	919.054	938.969
					52.809	870.364	931.798	903.335	914.075	938.499
					52.759	920.048	926.368	902.334	910.027	938.101
					52.709	877.631	921.891	901.335	906.712	937.746
					52.659	857.959	918.171	900.334	903.972	937.403
					52.609	955.39	915.045	899.333	901.679	937.036
					52.559	911.597	912.385	898.334	899.725	936.734
					52.509	893.509	910.081	897.335	898.027
					52.459	902.657	908.051	896.335	896.523
					52.409	940.928	906.23	895.335	895.163
					52.359	899.68	904.567	894.336	893.907
					52.309	927.475	903.021	893.336	892.727
					52.259	825.674	901.566	892.337	891.6
					52.209	833.085	900.175	891.335	890.511

## Sheet: Figure 2c
Li2S		Li2S@MX
-1.00389	-19.5128	-1.00389	2.36284
-0.99929	1.71619	-0.99929	2.99443
-0.99469	1.64875	-0.99469	5.23998
-0.99009	9.70792	-0.99009	7.08707
-0.98549	-8.58992	-0.98549	6.77779
-0.98089	13.6581	-0.98089	6.39201
-0.97629	-6.29109	-0.97629	9.00795
-0.97169	12.8195	-0.97169	11.4933
-0.96709	-5.51439	-0.96709	10.2046
-0.96249	13.116	-0.96249	7.10838
-0.95789	-9.18099	-0.95789	5.06247
-0.95329	19.9298	-0.95329	3.18308
-0.94869	9.28967	-0.94869	0.1404
-0.94409	21.6531	-0.94409	-0.78846
-0.93949	-2.2172	-0.93949	0.89981
-0.93488	12.0173	-0.93488	1.55483
-0.93028	3.91459	-0.93028	-0.84852
-0.92568	20.2486	-0.92568	-4.73351
-0.92108	8.6577	-0.92108	-7.28536
-0.91648	20.6357	-0.91648	-7.48029
-0.91188	4.91414	-0.91188	-8.44948
-0.90728	17.8687	-0.90728	-8.46994
-0.90268	1.07943	-0.90268	-6.30023
-0.89808	12.0669	-0.89808	-2.95482
-0.89348	-5.33619	-0.89348	0.07084
-0.88888	10.6292	-0.88888	2.51742
-0.88428	1.845	-0.88428	4.36988
-0.87968	19.0087	-0.87968	3.57654
-0.87508	2.34965	-0.87508	0.24047
-0.87048	11.2878	-0.87048	-1.52579
-0.86588	2.89909	-0.86588	2.05643
-0.86128	14.6301	-0.86128	5.91824
-0.85668	-3.04804	-0.85668	5.65677
-0.85208	13.4325	-0.85208	3.89773
-0.84748	-1.99789	-0.84748	2.74242
-0.84288	13.3265	-0.84288	1.47691
-0.83827	4.01066	-0.83827	1.31005
-0.83367	20.0209	-0.83367	0.93963
-0.82907	5.87164	-0.82907	-0.39591
-0.82447	8.04075	-0.82447	-0.83485
-0.81987	1.50113	-0.81987	0.72159
-0.81527	7.61237	-0.81527	3.57914
-0.81067	-1.81269	-0.81067	5.87676
-0.80607	14.4475	-0.80607	6.40869
-0.80147	7.47202	-0.80147	6.88753
-0.79687	21.9117	-0.79687	7.99476
-0.79227	3.94914	-0.79227	8.47982
-0.78767	18.7069	-0.78767	8.58226
-0.78307	3.29791	-0.78307	8.06773
-0.77847	3.61776	-0.77847	5.39552
-0.77387	-4.82528	-0.77387	3.71509
-0.76927	8.00119	-0.76927	3.68471
-0.76467	-3.70458	-0.76467	3.28075
-0.76007	2.99535	-0.76007	3.55117
-0.75547	7.84156	-0.75547	4.88147
-0.75087	19.8003	-0.75087	6.65796
-0.74627	6.83508	-0.74627	6.68625
-0.74166	12.4229	-0.74166	5.85154
-0.73706	-2.31263	-0.73706	4.76995
-0.73246	-3.47783	-0.73246	1.95172
-0.72786	-0.18582	-0.72786	-0.92946
-0.72326	11.1244	-0.72326	-2.3917
-0.71866	2.4208	-0.71866	-1.67608
-0.71406	-2.43436	-0.71406	0.35312
-0.70946	-14.2299	-0.70946	3.03444
-0.70486	-0.78781	-0.70486	4.41748
-0.70026	4.8745	-0.70026	5.21571
-0.69566	13.483	-0.69566	5.52743
-0.69106	12.0106	-0.69106	4.62277
-0.68646	16.6379	-0.68646	2.42712
-0.68186	12.9633	-0.68186	-1.93358
-0.67726	15.8885	-0.67726	-4.72018
-0.67266	4.88482	-0.67266	-4.54231
-0.66806	8.79137	-0.66806	-4.09223
-0.66346	4.93123	-0.66346	-4.35087
-0.65886	15.3317	-0.65886	-4.26659
-0.65426	4.78567	-0.65426	-5.2614
-0.64966	2.1012	-0.64966	-5.96283
-0.64506	-2.43399	-0.64506	-5.97462
-0.64045	11.8611	-0.64045	-6.0825
-0.63585	13.3628	-0.63585	-5.9786
-0.63125	13.9546	-0.63125	-6.16915
-0.62665	10.0144	-0.62665	-4.18254
-0.62205	10.3223	-0.62205	-0.20589
-0.61745	13.6262	-0.61745	2.2322
-0.61285	14.961	-0.61285	1.7853
-0.60825	10.6701	-0.60825	1.93238
-0.60365	-1.45296	-0.60365	2.7369
-0.59905	-15.1357	-0.59905	1.94925
-0.59445	-6.11761	-0.59445	-0.47144
-0.58985	5.84534	-0.58985	-3.28464
-0.58525	3.57392	-0.58525	-5.22976
-0.58065	9.08599	-0.58065	-5.56226
-0.57605	15.1925	-0.57605	-3.65849
-0.57145	12.7375	-0.57145	-1.04044
-0.56685	12.7465	-0.56685	-0.47801
-0.56225	13.9327	-0.56225	-2.27089
-0.55765	12.6511	-0.55765	-4.22158
-0.55305	11.6273	-0.55305	-4.60513
-0.54845	6.14143	-0.54845	-5.42284
-0.54384	16.8442	-0.54384	-5.20024
-0.53924	19.6566	-0.53924	-5.22574
-0.53464	21.2147	-0.53464	-5.76415
-0.53004	10.1379	-0.53004	-4.72811
-0.52544	5.7001	-0.52544	-3.30145
-0.52084	8.14099	-0.52084	-3.78144
-0.51624	8.51387	-0.51624	-4.57105
-0.51164	6.38355	-0.51164	-4.4106
-0.50704	1.45184	-0.50704	-5.66606
-0.50244	-5.00481	-0.50244	-6.4349
-0.49784	-4.32335	-0.49784	-5.05667
-0.49324	-15.1019	-0.49324	-3.42135
-0.48864	-15.3434	-0.48864	-2.58267
-0.48404	-6.35902	-0.48404	-0.12867
-0.47944	-7.43799	-0.47944	2.53048
-0.47484	-17.187	-0.47484	2.40356
-0.47024	-3.71861	-0.47024	-0.20398
-0.46564	3.1677	-0.46564	-2.6554
-0.46104	2.65624	-0.46104	-3.76177
-0.45644	8.27811	-0.45644	-3.97013
-0.45184	3.62093	-0.45184	-2.78486
-0.44723	-5.94452	-0.44723	-1.92817
-0.44263	3.45632	-0.44263	-4.03471
-0.43803	-0.42455	-0.43803	-5.22589
-0.43343	-3.31429	-0.43343	-2.68985
-0.42883	-12.9739	-0.42883	2.10082
-0.42423	4.77949	-0.42423	5.6229
-0.41963	1.72051	-0.41963	5.86433
-0.41503	9.92739	-0.41503	4.13224
-0.41043	5.94042	-0.41043	1.80889
-0.40583	12.0523	-0.40583	-0.04375
-0.40123	8.11468	-0.40123	-1.39782
-0.39663	14.9265	-0.39663	-0.92098
-0.39203	-2.57877	-0.39203	2.83439
-0.38743	9.46618	-0.38743	5.19685
-0.38283	3.11545	-0.38283	5.08793
-0.37823	7.13618	-0.37823	5.2883
-0.37363	-6.14101	-0.37363	3.67974
-0.36903	0.14912	-0.36903	0.39115
-0.36443	1.84865	-0.36443	-1.38109
-0.35983	11.4106	-0.35983	-0.83914
-0.35523	-0.30001	-0.35523	-0.35637
-0.35063	8.71719	-0.35063	0.05918
-0.34602	2.21128	-0.34602	1.99593
-0.34142	16.341	-0.34142	2.11358
-0.33682	6.62111	-0.33682	1.44769
-0.33222	22.04	-0.33222	1.50169
-0.32762	18.9452	-0.32762	2.10156
-0.32302	17.1025	-0.32302	3.3684
-0.31842	5.7237	-0.31842	4.41186
-0.31382	17.7889	-0.31382	5.59232
-0.30922	1.7382	-0.30922	6.04383
-0.30462	12.9172	-0.30462	3.67612
-0.30002	5.7506	-0.30002	0.494
-0.29542	9.66355	-0.29542	-0.98638
-0.29082	6.79927	-0.29082	-2.56451
-0.28622	25.3413	-0.28622	-3.77473
-0.28162	10.6217	-0.28162	-2.03779
-0.27702	19.756	-0.27702	-1.01921
-0.27242	20.0057	-0.27242	-4.07357
-0.26782	29.961	-0.26782	-7.00042
-0.26322	7.18261	-0.26322	-4.97346
-0.25862	16.3623	-0.25862	-0.87281
-0.25402	-3.83119	-0.25402	1.16593
-0.24941	11.6694	-0.24941	1.91011
-0.24481	-6.26133	-0.24481	1.72445
-0.24021	16.2261	-0.24021	0.93201
-0.23561	9.16581	-0.23561	1.32369
-0.23101	19.4967	-0.23101	3.12264
-0.22641	-3.08105	-0.22641	6.09055
-0.22181	17.9462	-0.22181	7.76655
-0.21721	-6.22097	-0.21721	6.05553
-0.21261	20.4613	-0.21261	5.04249
-0.20801	5.96797	-0.20801	5.23592
-0.20341	18.5761	-0.20341	5.64288
-0.19881	10.4095	-0.19881	4.9786
-0.19421	26.1707	-0.19421	2.43644
-0.18961	8.01297	-0.18961	1.54113
-0.18501	32.2077	-0.18501	3.96849
-0.18041	3.58972	-0.18041	6.06517
-0.17581	15.007	-0.17581	5.39426
-0.17121	8.69359	-0.17121	3.00556
-0.16661	29.0841	-0.16661	-0.55056
-0.16201	5.22518	-0.16201	-2.35828
-0.15741	15.9789	-0.15741	-1.98076
-0.15281	2.83625	-0.15281	-0.9925
-0.1482	24.6386	-0.1482	0.12593
-0.1436	-6.67561	-0.1436	2.77049
-0.139	12.8582	-0.139	5.27454
-0.1344	-3.209	-0.1344	5.87351
-0.1298	17.7664	-0.1298	5.17531
-0.1252	-5.0957	-0.1252	5.48997
-0.1206	10.443	-0.1206	7.7124
-0.116	-12.9046	-0.116	10.3744
-0.1114	19.5414	-0.1114	8.47491
-0.1068	-1.09616	-0.1068	2.23838
-0.1022	27.1563	-0.1022	-2.60923
-0.0976	2.11009	-0.0976	-4.86606
-0.093	23.1005	-0.093	-6.54953
-0.0884	-3.25821	-0.0884	-8.02964
-0.0838	15.6737	-0.0838	-7.70193
-0.0792	-9.68693	-0.0792	-6.42366
-0.0746	9.74987	-0.0746	-5.36189
-0.07	-17.0632	-0.07	-3.63183
-0.0654	4.84245	-0.0654	-1.95615
-0.0608	-12.2357	-0.0608	-2.11292
-0.0562	20.9219	-0.0562	-2.57123
-0.05159	2.51352	-0.05159	-0.655
-0.04699	32.0312	-0.04699	2.4945
-0.04239	2.36077	-0.04239	5.05072
-0.03779	19.4748	-0.03779	7.06387
-0.03319	-0.49715	-0.03319	6.48431
-0.02859	33.5621	-0.02859	4.6361
-0.02399	1.96933	-0.02399	4.04964
-0.01939	6.92299	-0.01939	2.65794
-0.01479	-14.2132	-0.01479	-0.30717
-0.01019	21.897	-0.01019	-1.04572
-0.00559	-11.6871	-0.00559	-0.5437
-0.00099	23.1166	-0.00099	-0.34785
0.00361	0.34506	0.00361	-2.41225
0.00821	28.0083	0.00821	-6.81212
0.01281	4.35674	0.01281	-10.313
0.01741	30.1092	0.01741	-11.5552
0.02201	-9.60768	0.02201	-10.0862
0.02661	21.3129	0.02661	-9.57813
0.03121	-6.64044	0.03121	-10.3932
0.03581	26.6215	0.03581	-11.4199
0.04041	1.07835	0.04041	-9.29832
0.04502	25.7114	0.04502	-6.99005
0.04962	-10.8605	0.04962	-4.77032
0.05422	27.2302	0.05422	-1.75799
0.05882	-10.6505	0.05882	-0.82868
0.06342	20.663	0.06342	-0.99834
0.06802	-4.77744	0.06802	-1.29694
0.07262	23.87	0.07262	-1.79648
0.07722	-16.5856	0.07722	-2.7084
0.08182	30.6969	0.08182	-3.6413
0.08642	-1.39563	0.08642	-3.31752
0.09102	28.0792	0.09102	-2.42408
0.09562	-0.87869	0.09562	-2.3657
0.10022	37.0701	0.10022	-1.47037
0.10482	1.33343	0.10482	0.73419
0.10942	33.4281	0.10942	1.6063
0.11402	0.36836	0.11402	2.83799
0.11862	32.7704	0.11862	2.8967
0.12322	-1.7085	0.12322	0.81049
0.12782	27.8057	0.12782	-0.79722
0.13242	-11.2025	0.13242	-0.27592
0.13702	18.5418	0.13702	2.29953
0.14162	-15.2819	0.14162	4.99074
0.14623	22.4496	0.14623	6.66903
0.15083	-13.1932	0.15083	7.94229
0.15543	28.173	0.15543	10.3272
0.16003	-6.41044	0.16003	11.675
0.16463	20.7158	0.16463	10.728
0.16923	-10.4906	0.16923	8.93159
0.17383	35.0074	0.17383	6.08214
0.17843	-3.60608	0.17843	2.4048
0.18303	28.2215	0.18303	1.46031
0.18763	-5.94884	0.18763	1.99827
0.19223	35.2427	0.19223	2.76682
0.19683	-7.32271	0.19683	4.58083
0.20143	24.2441	0.20143	5.78549
0.20603	-12.1332	0.20603	4.4012
0.21063	28.0553	0.21063	0.8017
0.21523	-15.0849	0.21523	-3.13999
0.21983	27.0334	0.21983	-4.2283
0.22443	-5.58724	0.22443	-4.06052
0.22903	21.7439	0.22903	-3.3724
0.23363	-18.6584	0.23363	-0.66141
0.23823	25.5132	0.23823	2.13574
0.24284	-9.44319	0.24284	2.97079
0.24744	30.3197	0.24744	2.69608
0.25204	-7.7817	0.25204	2.35812
0.25664	38.8358	0.25664	2.54571
0.26124	4.52155	0.26124	2.41958
0.26584	33.5088	0.26584	1.6127
0.27044	-2.56302	0.27044	-1.37743
0.27504	38.2295	0.27504	-3.06266
0.27964	-3.35362	0.27964	-0.17434
0.28424	37.0454	0.28424	2.10148
0.28884	-2.99744	0.28884	3.34685
0.29344	31.3046	0.29344	4.91762
0.29804	-9.58341	0.29804	7.17335
0.30264	42.5384	0.30264	7.80821
0.30724	-8.35864	0.30724	5.7434
0.31184	38.8751	0.31184	3.37856
0.31644	-5.45963	0.31644	0.58561
0.32104	28.5502	0.32104	-3.2231
0.32564	-2.38066	0.32564	-7.04788
0.33024	36.0044	0.33024	-6.32734
0.33484	-16.5991	0.33484	-3.60657
0.33944	34.4528	0.33944	-3.3991
0.34405	-9.5644	0.34405	-4.31372
0.34865	34.5847	0.34865	-5.03621
0.35325	-18.6181	0.35325	-6.28756
0.35785	16.856	0.35785	-5.78624
0.36245	-23.7435	0.36245	-2.81785
0.36705	27.346	0.36705	-0.56119
0.37165	-9.12306	0.37165	1.55782
0.37625	34.9814	0.37625	4.50791
0.38085	-19.7055	0.38085	7.4046
0.38545	34.9935	0.38545	8.54156
0.39005	-1.64417	0.39005	7.19157
0.39465	42.9295	0.39465	4.87132
0.39925	-15.4922	0.39925	3.29499
0.40385	31.8185	0.40385	2.60957
0.40845	-11.0893	0.40845	1.87911
0.41305	34.922	0.41305	1.2987
0.41765	-20.7939	0.41765	2.56012
0.42225	25.381	0.42225	2.98933
0.42685	-17.2559	0.42685	1.96172
0.43145	25.4737	0.43145	0.65768
0.43605	-20.1028	0.43605	-2.52784
0.44066	28.3659	0.44066	-6.4688
0.44526	-11.6826	0.44526	-6.62754
0.44986	31.8987	0.44986	-4.06231
0.45446	-12.5765	0.45446	-0.85525
0.45906	43.1303	0.45906	1.95785
0.46366	-10.2238	0.46366	2.90005
0.46826	35.437	0.46826	1.02445
0.47286	-20.6809	0.47286	-0.97278
0.47746	35.6184	0.47746	-1.34061
0.48206	-7.10775	0.48206	-1.0399
0.48666	34.8091	0.48666	-1.46807
0.49126	-17.0602	0.49126	-0.03489
0.49586	34.3948	0.49586	3.03561
0.50046	-23.247	0.50046	3.53602
0.50506	31.1135	0.50506	0.79787
0.50966	-13.3086	0.50966	-2.75173
0.51426	37.3686	0.51426	-4.36627
0.51886	-17.3957	0.51886	-3.86868
0.52346	39.5509	0.52346	-2.29502
0.52806	-3.85919	0.52806	-2.23808
0.53266	34.7971	0.53266	-0.69595
0.53727	-21.7403	0.53727	3.2132
0.54187	17.527	0.54187	6.13021
0.54647	-37.977	0.54647	7.48873
0.55107	27.7488	0.55107	9.32519
0.55567	-9.11069	0.55567	10.4288
0.56027	50.0939	0.56027	7.68057
0.56487	-7.18884	0.56487	3.20902
0.56947	43.2672	0.56947	-0.19668
0.57407	-9.1534	0.57407	-1.77528
0.57867	37.0892	0.57867	-1.18351
0.58327	-23.4365	0.58327	0.70324
0.58787	26.6308	0.58787	2.83817
0.59247	-29.6538	0.59247	3.88093
0.59707	31.8345	0.59707	3.22239
0.60167	-19.0238	0.60167	3.80046
0.60627	43.4036	0.60627	4.99048
0.61087	0.67239	0.61087	5.38113
0.61547	48.1041	0.61547	5.55567
0.62007	-12.7932	0.62007	4.07271
0.62467	44.0294	0.62467	2.13254
0.62927	-4.05758	0.62927	1.69585
0.63387	40.4179	0.63387	2.01901
0.63848	-11.877	0.63848	1.85077
0.64308	45.5822	0.64308	1.06748
0.64768	-15.871	0.64768	-0.71227
0.65228	47.266	0.65228	-3.05277
0.65688	3.05541	0.65688	-3.52422
0.66148	50.2164	0.66148	-3.04517
0.66608	-12.794	0.66608	-2.82935
0.67068	41.1932	0.67068	-1.20516
0.67528	-12.1994	0.67528	0.14617
0.67988	32.1045	0.67988	-2.11948
0.68448	-28.7708	0.68448	-4.15056
0.68908	33.3441	0.68908	-3.49239
0.69368	-19.4285	0.69368	-2.18524
0.69828	25.1627	0.69828	-0.53455
0.70288	-24.4677	0.70288	1.85571
0.70748	38.2302	0.70748	4.8577
0.71208	-2.09194	0.71208	5.72366
0.71668	43.1654	0.71668	5.27463
0.72128	-11.5339	0.72128	4.49913
0.72588	42.7387	0.72588	3.63227
0.73048	-20.7709	0.73048	2.64072
0.73509	32.4961	0.73509	-0.5724
0.73969	-16.826	0.73969	-3.31375
0.74429	39.0401	0.74429	-2.95543
0.74889	-14.8767	0.74889	0.02926
0.75349	36.6021	0.75349	4.88398
0.75809	-16.2339	0.75809	6.8471
0.76269	43.6259	0.76269	5.19273
0.76729	-15.6427	0.76729	4.18435
0.77189	38.2915	0.77189	6.42479
0.77649	-15.9003	0.77649	9.97942
0.78109	40.2933	0.78109	13.2595
0.78569	-11.5987	0.78569	16.9322
0.79029	44.2391	0.79029	17.7444
0.79489	-5.4424	0.79489	14.0288
0.79949	40.6312	0.79949	9.22704
0.80409	-16.1703	0.80409	6.06267
0.80869	42.6331	0.80869	6.12187
0.81329	-9.11414	0.81329	6.44587
0.81789	41.899	0.81789	3.33154
0.82249	-10.956	0.82249	0.55702
0.82709	42.7888	0.82709	0.7953
0.8317	-14.6462	0.8317	2.39279
0.8363	46.032	0.8363	3.70921
0.8409	-9.75212	0.8409	4.34199
0.8455	26.4268	0.8455	3.18356
0.8501	-22.4796	0.8501	0.50554
0.8547	44.4354	0.8547	-3.63573
0.8593	-8.04227	0.8593	-6.11651
0.8639	57.5473	0.8639	-5.16103
0.8685	-6.34832	0.8685	-5.72144
0.8731	47.2953	0.8731	-6.92158
0.8777	-4.10909	0.8777	-3.64971
0.8823	47.9515	0.8823	1.44753
0.8869	-10.5034	0.8869	2.1881
0.8915	59.136	0.8915	-0.94655
0.8961	-5.78513	0.8961	-2.61936
0.9007	36.5126	0.9007	-2.13187
0.9053	-18.7166	0.9053	0.42088
0.9099	31.3959	0.9099	2.87777
0.9145	-18.1267	0.9145	2.15537
0.9191	39.5347	0.9191	1.13728
0.9237	-5.43667	0.9237	0.16021
0.9283	55.7832	0.9283	0.66855
0.93291	-1.45542	0.93291	3.72675
0.93751	59.7429	0.93751	6.469
0.94211	-1.43801	0.94211	7.81859
0.94671	59.9356	0.94671	7.07505
0.95131	-0.5562	0.95131	5.10409
0.95591	42.0912	0.95591	3.02912
0.96051	-25.1611	0.96051	3.11499
0.96511	41.2441	0.96511	4.21887
0.96971	-13.6695	0.96971	4.53132
0.97431	45.8789	0.97431	4.11122
0.97891	-2.87738	0.97891	3.48615
0.98351	53.6312	0.98351	2.21798
0.98811	-0.08952	0.98811	1.15718
0.99271	47.1217	0.99271	0.41052
0.99731	-25.2478	0.99731	-0.39483
1.00191	39.8045	1.00191	-0.83336
1.00651	2.44054	1.00651	1.58678
1.01111	48.4114	1.01111	6.24668
1.01571	-4.4341	1.01571	10.0459
1.02031	40.8403	1.02031	10.6981
1.02491	-5.09443	1.02491	6.91498
1.02952	49.7498	1.02952	3.02547
1.03412	-13.8421	1.03412	0.90271
1.03872	43.0265	1.03872	0.31902
1.04332	-2.80536	1.04332	1.19092
1.04792	50.1198	1.04792	2.41495
1.05252	-4.97652	1.05252	3.33203
1.05712	39.9276	1.05712	2.56334
1.06172	-9.97169	1.06172	0.99472
1.06632	60.8438	1.06632	-0.28415
1.07092	-5.07324	1.07092	-1.12336
1.07552	50.7521	1.07552	-0.73039
1.08012	1.81767	1.08012	-0.09245
1.08472	50.9581	1.08472	-0.14871
1.08932	-10.5194	1.08932	-0.00888
1.09392	34.2382	1.09392	0.43458
1.09852	-9.98547	1.09852	-0.04553
1.10312	49.7734	1.10312	-1.03828
1.10772	-1.35883	1.10772	-1.16736
1.11232	60.0117	1.11232	0.26946
1.11692	2.70352	1.11692	2.23797
1.12152	54.9865	1.12152	4.07075
1.12612	-6.77011	1.12612	5.39871
1.13073	47.8691	1.13073	5.68466
1.13533	-0.83873	1.13533	5.33033
1.13993	42.7039	1.13993	5.48112
1.14453	-5.52754	1.14453	5.36993
1.14913	42.7778	1.14913	5.56071
1.15373	4.02014	1.15373	5.96057
1.15833	50.2556	1.15833	4.58737
1.16293	15.7234	1.16293	2.19921
1.16753	55.4524	1.16753	1.39348
1.17213	-1.03225	1.17213	2.64822
1.17673	41.8787	1.17673	5.55178
1.18133	-8.42164	1.18133	7.80325
1.18593	46.253	1.18593	7.5787
1.19053	-2.528	1.19053	4.86749
1.19513	56.7028	1.19513	0.70095
1.19973	12.3043	1.19973	-2.49898
1.20433	58.1801	1.20433	-4.03555
1.20893	9.73941	1.20893	-5.39971
1.21353	51.6454	1.21353	-7.01853
1.21813	-3.33322	1.21813	-6.44975
1.22273	59.8486	1.22273	-3.15062
1.22734	4.16158	1.22734	1.47765
1.23194	58.2151	1.23194	3.57434
1.23654	23.8414	1.23654	1.41312
1.24114	68.4203	1.24114	-0.99333
1.24574	7.68663	1.24574	-0.30021
1.25034	60.8186	1.25034	2.64375
1.25494	11.3712	1.25494	2.99592
1.25954	49.7472	1.25954	-0.65013
1.26414	2.12214	1.26414	-4.4091
1.26874	47.443	1.26874	-3.14117
1.27334	11.5887	1.27334	0.23152
1.27794	50.9907	1.27794	1.49876
1.28254	8.61843	1.28254	1.19132
1.28714	52.9008	1.28714	-0.09001
1.29174	10.8752	1.29174	-1.17886
1.29634	60.131	1.29634	0.75139
1.30094	6.35015	1.30094	1.33677
1.30554	64.5032	1.30554	-0.4927
1.31014	19.3034	1.31014	-0.82337
1.31474	59.5246	1.31474	-0.32082
1.31934	16.3486	1.31934	-0.5448
1.32395	55.5701	1.32395	-0.96313
1.32855	10.2884	1.32855	-0.33975
1.33315	54.7971	1.33315	-0.07687
1.33775	10.7392	1.33775	0.27484
1.34235	50.284	1.34235	0.21509
1.34695	-2.81793	1.34695	1.37327
1.35155	44.2071	1.35155	4.07241
1.35615	12.1582	1.35615	7.00672
1.36075	60.2734	1.36075	9.0907
1.36535	10.2602	1.36535	8.26808
1.36995	54.9828	1.36995	6.62775
1.37455	21.0063	1.37455	6.25422
1.37915	62.2917	1.37915	6.07323
1.38375	16.9965	1.38375	5.64662
1.38835	51.4306	1.38835	5.36128
1.39295	15.0644	1.39295	5.29059
1.39755	47.342	1.39755	3.65316
1.40215	9.14259	1.40215	1.39493
1.40675	54.7031	1.40675	-1.6181
1.41135	12.6802	1.41135	-3.14974
1.41595	38.3038	1.41595	-2.83327
1.42055	7.88844	1.42055	-1.91203
1.42516	45.7019	1.42516	0.71576
1.42976	8.43137	1.42976	2.27942
1.43436	51.2215	1.43436	0.60432
1.43896	21.0283	1.43896	-2.19639
1.44356	54.5164	1.44356	-3.9266
1.44816	22.0808	1.44816	-3.5122
1.45276	53.4475	1.45276	-2.05159
1.45736	24.3685	1.45736	-0.36695
1.46196	58.5659	1.46196	0.84025
1.46656	27.9687	1.46656	0.96754
1.47116	55.2918	1.47116	0.49881
1.47576	17.752	1.47576	0.34185
1.48036	49.4395	1.48036	1.60714
1.48496	21.1559	1.48496	2.10182
1.48956	46.4506	1.48956	0.4549
1.49416	24.799	1.49416	-1.1733
1.49876	50.171	1.49876	-1.67416
1.50336	29.7259	1.50336	-2.21855
1.50796	56.9988	1.50796	-2.55246
1.51256	28.3235	1.51256	-2.27121
1.51716	54.3392	1.51716	-1.57473
1.52177	24.3511	1.52177	-1.69188
1.52637	47.5486	1.52637	-3.49785
1.53097	27.6991	1.53097	-5.49114
1.53557	46.7352	1.53557	-5.66896
1.54017	28.1825	1.54017	-2.67577
1.54477	52.1376	1.54477	-0.76462
1.54937	39.1691	1.54937	-3.0287
1.55397	56.2962	1.55397	-5.87714
1.55857	38.9284	1.55857	-6.3003
1.56317	61.7009	1.56317	-3.94766
1.56777	39.2259	1.56777	1.97202
1.57237	58.5815	1.57237	6.71253
1.57697	50.9488	1.57697	7.50632
1.58157	65.8994	1.58157	6.0211
1.58617	41.3335	1.58617	5.53888
1.59077	54.5146	1.59077	6.04645
1.59537	48.4869	1.59537	5.57115
1.59997	61.4844	1.59997	2.77473
1.60457	40.9352	1.60457	-0.83361
1.60917	53.0351	1.60917	-2.46102
1.61377	45.9331	1.61377	-1.59265
1.61837	55.8281	1.61837	0.52492
1.62298	55.2215	1.62298	0.78694
1.62758	62.9372	1.62758	0.62371
1.63218	58.9667	1.63218	0.56499
1.63678	67.6743	1.63678	2.79005
1.64138	51.8069	1.64138	3.67332
1.64598	55.3036	1.64598	3.56145
1.65058	57.4785	1.65058	4.50776
1.65518	60.4958	1.65518	4.10258
1.65978	69.8635	1.65978	2.41513
1.66438	74.2773	1.66438	0.81206
1.66898	64.1085	1.66898	-0.83668
1.67358	61.2847	1.67358	-1.96192
1.67818	63.6388	1.67818	-2.24352
1.68278	61.3453	1.68278	-1.30366
1.68738	71.9878	1.68738	0.08799
1.69198	74.1426	1.69198	2.54785
1.69658	74.1758	1.69658	4.93573
1.70118	64.0852	1.70118	4.53641
1.70578	72.2546	1.70578	3.03363
1.71038	69.9669	1.71038	0.8367
1.71498	80.5507	1.71498	-1.51272
1.71959	74.1013	1.71959	-3.012
1.72419	82.6887	1.72419	-3.79442
1.72879	65.3206	1.72879	-5.26379
1.73339	76.462	1.73339	-5.86445
1.73799	62.007	1.73799	-4.02729
1.74259	87.1139	1.74259	-1.2668
1.74719	74.6195	1.74719	-0.40878
1.75179	80.3332	1.75179	-1.49696
1.75639	67.5896	1.75639	-4.09545
1.76099	92.9083	1.76099	-6.54038
1.76559	84.852	1.76559	-7.0578
1.77019	103.692	1.77019	-6.49012
1.77479	76.8213	1.77479	-4.60361
1.77939	107.431	1.77939	-3.88415
1.78399	90.4327	1.78399	-4.99794
1.78859	103.297	1.78859	-5.84632
1.79319	83.6433	1.79319	-3.55077
1.79779	104.494	1.79779	0.50587
1.80239	74.5382	1.80239	2.60532
1.80699	106.635	1.80699	1.10934
1.81159	88.4755	1.81159	-0.2297
1.8162	115.989	1.8162	-0.57518
1.8208	89.9902	1.8208	-2.50476
1.8254	134.136	1.8254	-3.79966
1.83	100.614	1.83	-2.34149
1.8346	134.818	1.8346	-1.32157
1.8392	97.066	1.8392	-1.29196
1.8438	133.646	1.8438	-2.05987
1.8484	88.2316	1.8484	-4.14738
1.853	139.779	1.853	-5.99632
1.8576	89.2541	1.8576	-6.97758
1.8622	130.354	1.8622	-7.46871
1.8668	89.915	1.8668	-8.24351
1.8714	129.794	1.8714	-8.31598
1.876	85.811	1.876	-5.41341
1.8806	148.253	1.8806	-1.27603
1.8852	94.8302	1.8852	-0.92114
1.8898	159.388	1.8898	-3.10276
1.8944	95.3404	1.8944	-2.11592
1.899	142.708	1.899	1.33221
1.9036	94.0795	1.9036	3.90006
1.9082	158.821	1.9082	3.32355
1.9128	96.3213	1.9128	1.41335
1.91741	172.516	1.91741	-0.52194
1.92201	106.638	1.92201	-2.09019
1.92661	191.312	1.92661	-3.73896
1.93121	123.953	1.93121	-4.92429
1.93581	186.035	1.93581	-4.73636
1.94041	121.479	1.94041	-3.12633
1.94501	194.392	1.94501	-0.36075
1.94961	116.279	1.94961	1.65836
1.95421	202.539	1.95421	2.42589
1.95881	125.744	1.95881	2.22418
1.96341	215.859	1.96341	1.42025
1.96801	133.424	1.96801	1.17542
1.97261	218.516	1.97261	1.82141
1.97721	132.213	1.97721	2.98067
1.98181	232.017	1.98181	3.29313
1.98641	136.882	1.98641	3.31818
1.99101	230.244	1.99101	4.39141
1.99561	143.161	1.99561	6.06895
2.00021	256.337	2.00021	5.54931
2.00481	151.218	2.00481	1.86464
2.00941	262.082	2.00941	-1.19534
2.01402	148.714	2.01402	-1.61646
2.01862	266.489	2.01862	-1.32542
2.02322	161.159	2.02322	-0.18401
2.02782	287.158	2.02782	-0.09512
2.03242	165.944	2.03242	-0.80367
2.03702	306.94	2.03702	0.84232
2.04162	192.65	2.04162	2.31938
2.04622	336.719	2.04622	1.33897
2.05082	196.811	2.05082	2.02868
2.05542	333.737	2.05542	5.52799
2.06002	197.566	2.06002	9.12817
2.06462	346.092	2.06462	8.7577
2.06922	205.109	2.06922	5.15921
2.07382	369.125	2.07382	-0.0604
2.07842	226.324	2.07842	-3.79957
2.08302	393.764	2.08302	-4.79706
2.08762	238.309	2.08762	-4.45219
2.09222	423.968	2.09222	-3.62786
2.09682	253.969	2.09682	-2.71047
2.10142	438.848	2.10142	-1.16479
2.10602	273.169	2.10602	0.51399
2.11063	470.854	2.11063	0.8407
2.11523	298.048	2.11523	-0.26561
2.11983	496.237	2.11983	-2.47061
2.12443	311.885	2.12443	-3.81255
2.12903	528.86	2.12903	-3.44401
2.13363	326.672	2.13363	-2.32223
2.13823	563.382	2.13823	-0.60434
2.14283	364.203	2.14283	0.65126
2.14743	605.864	2.14743	1.48086
2.15203	395.157	2.15203	1.59486
2.15663	655.839	2.15663	1.54656
2.16123	415.679	2.16123	0.4219
2.16583	700.793	2.16583	-2.26912
2.17043	465.205	2.17043	-3.81958
2.17503	753.873	2.17503	-3.85639
2.17963	492.88	2.17963	-4.49151
2.18423	803.653	2.18423	-5.23386
2.18883	548.591	2.18883	-2.66003
2.19343	878.991	2.19343	3.2354
2.19803	603.263	2.19803	8.2613
2.20263	976.719	2.20263	10.3852
2.20724	693.43	2.20724	11.5045
2.21183	1076.45	2.21183	12.1598
2.21644	773.571	2.21644	10.1458
2.22104	1176.85	2.22104	7.44214
2.22564	854.26	2.22564	5.79371
2.23024	1303.68	2.23024	4.97104
2.23484	983.14	2.23484	4.85134
2.23944	1473.92	2.23944	4.57936
2.24404	1119.34	2.24404	4.16316
2.24864	1652.17	2.24864	3.06438
2.25324	1280.43	2.25324	3.38819
2.25784	1875.43	2.25784	4.15979
2.26244	1500.15	2.26244	2.94666
2.26704	2157.61	2.26704	1.17585
2.27164	1771.86	2.27164	0.77614
2.27624	2509	2.27624	2.16791
2.28084	2118.42	2.28084	4.61722
2.28544	2982.85	2.28544	7.25002
2.29004	2610.94	2.29004	7.6228
2.29464	3605.5	2.29464	5.10676
2.29924	3243.83	2.29924	2.88574
2.30384	4392.8	2.30384	1.58894
2.30845	4063.32	2.30845	1.37015
2.31305	5447.02	2.31305	2.23673
2.31765	5238.54	2.31765	2.79731
2.32225	7035.65	2.32225	4.88255
2.32685	7144.3	2.32685	5.90982
2.33145	9579.31	2.33145	5.82608
2.33605	10271.3	2.33605	5.51318
2.34065	13862.9	2.34065	3.90011
2.34525	16000.7	2.34525	4.6989
2.34985	22171.9	2.34985	8.65039
2.35445	28467.2	2.35445	11.6027
2.35905	42647.4	2.35905	10.1158
2.36365	68025.9	2.36365	6.1282
2.36825	138403	2.36825	3.79066
2.37285	391914	2.37285	5.27732
2.37745	811179	2.37745	7.93022
2.38205	823651	2.38205	8.20478
2.38665	673716	2.38665	8.83149
2.39125	559523	2.39125	10.8027
2.39585	502328	2.39585	11.2852
2.40045	506652	2.40045	10.1136
2.40506	535719	2.40506	9.49154
2.40965	507882	2.40965	9.59331
2.41426	268736	2.41426	8.64737
2.41886	128874	2.41886	7.49813
2.42346	73190	2.42346	7.23414
2.42806	46609	2.42806	7.73533
2.43266	30488.2	2.43266	8.35772
2.43726	23548.3	2.43726	9.0132
2.44186	17101.1	2.44186	10.2045
2.44646	14780.7	2.44646	10.6749
2.45106	10973.3	2.45106	10.7825
2.45566	10161.5	2.45566	10.5829
2.46026	7560.31	2.46026	9.95906
2.46486	7430.8	2.46486	9.41562
2.46946	5491.72	2.46946	10.3292
2.47406	5680.56	2.47406	11.7785
2.47866	4114.63	2.47866	14.5254
2.48326	4407.12	2.48326	17.4626
2.48786	3074.39	2.48786	19.4625
2.49246	3487.35	2.49246	21.1963
2.49706	2405.86	2.49706	20.2089
2.50166	2891.32	2.50166	17.1784
2.50627	1944.94	2.50627	15.8532
2.51087	2431.71	2.51087	18.6326
2.51547	1573.37	2.51547	23.0545
2.52007	2044.57	2.52007	25.079
2.52467	1298.79	2.52467	25.3001
2.52927	1787.62	2.52927	25.081
2.53387	1083.65	2.53387	22.5506
2.53847	1555.36	2.53847	19.4716
2.54307	900.544	2.54307	19.1766
2.54767	1355.18	2.54767	19.6887
2.55227	761.688	2.55227	19.2638
2.55687	1221.25	2.55687	20.458
2.56147	673.864	2.56147	21.6843
2.56607	1098.88	2.56607	21.6672
2.57067	561.903	2.57067	22.9698
2.57527	990.208	2.57527	25.5509
2.57987	498.139	2.57987	28.6689
2.58447	902.92	2.58447	29.8721
2.58907	436.813	2.58907	30.8898
2.59367	835.205	2.59367	32.8821
2.59827	385.149	2.59827	35.3415
2.60288	763.339	2.60288	38.9585
2.60748	334.253	2.60748	41.6001
2.61208	705.979	2.61208	42.107
2.61668	279.775	2.61668	43.1561
2.62128	629.746	2.62128	43.1855
2.62588	234.606	2.62588	44.4574
2.63048	590.666	2.63048	48.8076
2.63508	212.752	2.63508	56.7043
2.63968	549.133	2.63968	65.1121
2.64428	184.375	2.64428	71.7762
2.64888	514.76	2.64888	77.9602
2.65348	160.142	2.65348	82.7583
2.65808	482.374	2.65808	87.5492
2.66268	145.525	2.66268	92.4046
2.66728	455.163	2.66728	99.1567
2.67188	127.156	2.67188	109.755
2.67648	424.322	2.67648	122.987
2.68108	104.876	2.68108	138.168
2.68568	405.561	2.68568	153.778
2.69028	103.297	2.69028	171.021
2.69488	381.579	2.69488	192.137
2.69948	84.532	2.69948	219.196
2.70408	365.17	2.70408	251.598
2.70869	61.6533	2.70869	288.849
2.71329	328.086	2.71329	334.018
2.71789	51.0127	2.71789	390.346
2.72249	329.714	2.72249	460.762
2.72709	54.6166	2.72709	550.407
2.73169	312.573	2.73169	664.062
2.73629	40.4738	2.73629	808.818
2.74089	301.116	2.74089	994.174
2.74549	50.5742	2.74549	1223.09
2.75009	279.009	2.75009	1485.36
2.75469	28.2808	2.75469	1752.48
2.75929	267.822	2.75929	1984.06
2.76389	17.4796	2.76389	2144.19
2.76849	245.774	2.76849	2219.7
2.77309	8.81907	2.77309	2223.75
2.77769	244.962	2.77769	2178.59
2.78229	20.8923	2.78229	2103.45
2.78689	235.89	2.78689	2004.53
2.79149	11.5632	2.79149	1877.83
2.7961	224.522	2.7961	1719.34
2.8007	8.66039	2.8007	1533.08
2.8053	218.816	2.8053	1332.97
2.8099	-1.40288	2.8099	1134.37
2.8145	211.575	2.8145	951.059
2.8191	4.70221	2.8191	793.052
2.8237	200.341	2.8237	663.136
2.8283	-7.83411	2.8283	557.815
2.8329	197.712	2.8329	475.033
2.8375	-10.5328	2.8375	408.411
2.8421	176.247	2.8421	353.384
2.8467	-24.477	2.8467	309.171
2.8513	175.426	2.8513	273.784
2.8559	-3.68271	2.8559	242.848
2.8605	189.761	2.8605	216.117
2.8651	-1.78191	2.8651	193.541
2.8697	178.397	2.8697	173.416
2.8743	-8.5821	2.8743	156.789
2.8789	151.978	2.8789	143.892
2.8835	-21.6651	2.8835	131.582
2.8881	155.193	2.8881	117.937
2.8927	-15.2328	2.8927	107.047
2.8973	156.193	2.8973	100.528
2.9019	-18.5564	2.9019	93.8334
2.90651	142.709	2.90651	85.9453
2.91111	-23.7407	2.91111	79.6947
2.91571	140.266	2.91571	76.7908
2.92031	-23.1299	2.92031	74.2594
2.92491	137.293	2.92491	68.6637
2.92951	-25.3652	2.92951	62.5579
2.93411	131.584	2.93411	57.322
2.93871	-37.456	2.93871	53.3878
2.94331	125.434	2.94331	51.5891
2.94791	-31.0403	2.94791	50.2691
2.95251	125.784	2.95251	49.3691
2.95711	-30.1732	2.95711	47.9193
2.96171	126.648	2.96171	45.0758
2.96631	-20.3944	2.96631	42.7731
2.97091	120.702	2.97091	42.243
2.97551	-32.1048	2.97551	41.4131
2.98011	106.936	2.98011	40.4352
2.98471	-24.5735	2.98471	39.123
2.98931	108.914	2.98931	35.8947
2.99391	-26.1647	2.99391	32.787
2.99851	109.11	2.99851	31.0499
3.00312	-29.9031	3.00312	28.908
3.00772	105.875	3.00772	25.9297
3.01232	-29.5763	3.01232	24.6074
3.01692	102.15	3.01692	24.9458
3.02152	-29.4752	3.02152	25.5474
3.02612	103.168	3.02612	25.414
3.03072	-27.59	3.03072	25.1377
3.03532	83.555	3.03532	26.5381
3.03992	-29.4011	3.03992	29.5535
3.04452	104.152	3.04452	30.6509
3.04912	-25.1983	3.04912	29.5606
3.05372	96.3605	3.05372	28.3244
3.05832	-29.405	3.05832	26.0087
3.06292	93.0497	3.06292	22.8416
3.06752	-32.2319	3.06752	22.1393
3.07212	87.8811	3.07212	24.144
3.07672	-22.5812	3.07672	25.1566
3.08132	92.1787	3.08132	24.7387
3.08592	-29.6475	3.08592	23.7203
3.09052	78.2299	3.09052	22.4284
3.09513	-27.7982	3.09513	21.9193
3.09973	84.2025	3.09973	22.459
3.10433	-17.7071	3.10433	22.7726
3.10893	91.9165	3.10893	22.306
3.11353	-24.6198	3.11353	21.1888
3.11813	91.6491	3.11813	19.2901
3.12273	-15.2239	3.12273	18.2343
3.12733	78.034	3.12733	17.4092
3.13193	-27.7435	3.13193	17.6604
3.13653	69.6854	3.13653	18.372
3.14113	-23.5795	3.14113	16.253
3.14573	75.9475	3.14573	13.7785
3.15033	-24.1051	3.15033	13.148
3.15493	80.1063	3.15493	13.0913
3.15953	-17.8166	3.15953	13.3278
3.16413	77.4914	3.16413	12.3036
3.16873	-16.5714	3.16873	10.5016
3.17333	80.9138	3.17333	10.2668
3.17793	-0.99506	3.17793	11.2516
3.18253	83.0506	3.18253	11.0632
3.18713	-13.0035	3.18713	9.77668
3.19173	74.0399	3.19173	10.4996
3.19634	-17.6689	3.19634	10.7629
3.20094	60.0239	3.20094	8.85611
3.20554	-24.0918	3.20554	7.11991
3.21014	58.7052	3.21014	6.75382
3.21474	-18.82	3.21474	7.66085
3.21934	72.1132	3.21934	8.43524
3.22394	-6.23805	3.22394	7.51777
3.22854	72.8482	3.22854	6.2075
3.23314	-10.6042	3.23314	6.77153
3.23774	51.9097	3.23774	9.04917
3.24234	-23.7652	3.24234	10.0017
3.24694	62.744	3.24694	9.12104
3.25154	-14.9638	3.25154	8.2382
3.25614	64.1067	3.25614	9.5164
3.26074	-19.1445	3.26074	11.1818
3.26534	51.2537	3.26534	12.664
3.26994	-21.1045	3.26994	13.6759
3.27454	48.0164	3.27454	13.9828
3.27914	-22.282	3.27914	14.6295
3.28374	51.333	3.28374	15.2266
3.28834	-21.8407	3.28834	16.7553
3.29295	55.0831	3.29295	17.6739
3.29755	-2.02368	3.29755	17.6312
3.30215	69.9265	3.30215	17.3797
3.30675	-3.58004	3.30675	16.7481
3.31135	48.7044	3.31135	16.3195
3.31595	-8.88124	3.31595	14.4446
3.32055	47.6126	3.32055	11.9562
3.32515	-25.5268	3.32515	11.4375
3.32975	34.5874	3.32975	11.4663
3.33435	-20.747	3.33435	10.4087
3.33895	43.4218	3.33895	8.82694
3.34355	-19.8036	3.34355	8.22782
3.34815	44.5855	3.34815	8.75502
3.35275	-16.8085	3.35275	10.8086
3.35735	31.7418	3.35735	13.2544
3.36195	-4.32547	3.36195	11.9736
3.36655	57.308	3.36655	7.50188
3.37115	-9.50953	3.37115	4.27304
3.37575	50.2677	3.37575	2.29415
3.38035	-11.0496	3.38035	0.78333
3.38495	36.2441	3.38495	1.84594
3.38956	-22.1194	3.38956	4.86666
3.39416	41.6392	3.39416	6.90763
3.39876	-10.512	3.39876	7.55117
3.40336	32.2217	3.40336	7.4433
3.40796	-13.1953	3.40796	7.99668
3.41256	46.1285	3.41256	7.98955
3.41716	-9.3397	3.41716	7.61918
3.42176	39.5027	3.42176	7.2966
3.42636	-14.315	3.42636	6.54798
3.43096	24.5792	3.43096	7.97503
3.43556	-14.0852	3.43556	11.0245
3.44016	46.3974	3.44016	10.2905
3.44476	8.32627	3.44476	6.07299
3.44936	40.1679	3.44936	2.55818
3.45396	0.99114	3.45396	0.85076
3.45856	31.4764	3.45856	-1.43197
3.46316	-12.3113	3.46316	-1.57176
3.46776	33.2107	3.46776	0.42519
3.47236	-9.8896	3.47236	2.20874
3.47696	23.4503	3.47696	2.26745
3.48156	-12.2521	3.48156	1.77469
3.48616	26.3375	3.48616	2.55566
3.49076	-17.0657	3.49076	3.00664
3.49537	23.1738	3.49537	3.20087
3.49997	-6.52735	3.49997	2.70297
3.50457	36.4738	3.50457	1.11733
3.50917	-9.79356	3.50917	-0.70132
3.51377	13.8314	3.51377	-1.28709
3.51837	-12.203	3.51837	-0.98144
3.52297	26.978	3.52297	-1.60218
3.52757	-11.1825	3.52757	-1.18463
3.53217	14.4192	3.53217	-1.20624
3.53677	-16.9112	3.53677	-3.18249
3.54137	28.6001	3.54137	-3.04013
3.54597	2.43065	3.54597	-1.51336
3.55057	32.2818	3.55057	-1.00746
3.55517	-2.28653	3.55517	-0.59049
3.55977	26.0886	3.55977	0.14469
3.56437	-6.29183	3.56437	-0.45964
3.56897	17.2643	3.56897	-0.31194
3.57357	-8.73659	3.57357	0.54898
3.57817	24.1948	3.57817	1.30801
3.58278	-6.11029	3.58278	2.73035
3.58738	7.64028	3.58738	3.49551
3.59198	-14.5106	3.59198	4.42441
3.59658	15.3775	3.59658	6.87634
3.60118	-4.81596	3.60118	8.63523
3.60578	13.2164	3.60578	7.38362
3.61038	-15.1863	3.61038	7.08038
3.61498	13.3501	3.61498	8.46046
3.61958	-1.44425	3.61958	7.55267
3.62418	28.2942	3.62418	5.12439
3.62878	0.30807	3.62878	2.56667
3.63338	13.3312	3.63338	2.34234
3.63798	-10.0229	3.63798	4.10368
3.64258	13.1826	3.64258	4.47009
3.64718	1.27931	3.64718	2.70307
3.65178	17.2661	3.65178	0.6068
3.65638	-14.546	3.65638	-1.38647
3.66098	-6.30156	3.66098	-3.45959
3.66558	-25.7428	3.66558	-3.85608
3.67018	-1.63745	3.67018	-1.948
3.67478	-6.34342	3.67478	0.42359
3.67938	14.7405	3.67938	3.18684
3.68399	1.01931	3.68399	4.76317
3.68858	6.06669	3.68858	4.06649
3.69319	-11.7823	3.69319	3.36692
3.69779	16.3134	3.69779	2.75037
3.70239	-10.9311	3.70239	1.93082
3.70699	9.08284	3.70699	1.33267
3.71159	-1.53616	3.71159	1.28455
3.71619	-8.94627	3.71619	2.41003
3.72079	-14.4258	3.72079	3.0532
3.72539	5.17599	3.72539	2.9486
3.72999	-9.65635	3.72999	2.46557
3.73459	0.06272	3.73459	2.89654
3.73919	-7.14962	3.73919	3.98837
3.74379	17.234	3.74379	4.13612
3.74839	4.74117	3.74839	2.90347
3.75299	17.1827	3.75299	3.21339
3.75759	5.25566	3.75759	5.36401
3.76219	15.9414	3.76219	6.39074
3.76679	9.97187	3.76679	6.87096
3.77139	16.6347	3.77139	7.60747
3.77599	9.67902	3.77599	8.17179
3.7806	18.3996	3.7806	8.52398
3.78519	11.8656	3.78519	6.75689
3.7898	13.9272	3.7898	2.2903
3.7944	6.69112	3.7944	1.5509
3.799	8.78826	3.799	4.39595
3.8036	4.23672	3.8036	6.47116
3.8082	6.4437	3.8082	6.75946
3.8128	14.5929	3.8128	5.45282
3.8174	10.6264	3.8174	3.42185
3.822	5.39701	3.822	2.38049
3.8266	9.61254	3.8266	1.56027
3.8312	11.875	3.8312	3.0574
3.8358	6.04494	3.8358	5.91694
3.8404	-2.97252	3.8404	6.54758
3.845	6.52161	3.845	5.04424
3.8496	15.352	3.8496	3.78006
3.8542	7.66367	3.8542	3.53136
3.8588	9.17496	3.8588	4.69862
3.8634	-3.53623	3.8634	5.91769
3.868	0.9641	3.868	7.4856
3.8726	8.15064	3.8726	10.0557
3.8772	6.92647	3.8772	11.7885
3.88181	10.5206	3.88181	11.8837
3.88641	11.5605	3.88641	9.78535
3.89101	4.74576	3.89101	7.97116
3.89561	7.17164	3.89561	6.54619
3.90021	-8.13711	3.90021	4.16722
3.90481	-9.13192	3.90481	2.8675
3.90941	-0.57798	3.90941	3.68492
3.91401	8.18985	3.91401	5.04883
3.91861	3.38847	3.91861	5.82312
3.92321	6.41188	3.92321	6.78531
3.92781	5.53581	3.92781	7.93395
3.93241	18.0696	3.93241	8.69735
3.93701	12.093	3.93701	9.26611
3.94161	16.4483	3.94161	8.96744
3.94621	0.70832	3.94621	8.46317
3.95081	4.14101	3.95081	8.39818
3.95541	9.84947	3.95541	8.85666
3.96001	15.7167	3.96001	8.85533
3.96461	-3.11846	3.96461	7.13286
3.96921	12.1352	3.96921	3.70705
3.97381	-7.548	3.97381	-0.02368
3.97842	12.6376	3.97842	-1.35608
3.98301	12.2751	3.98301	0.29893
3.98762	14.5227	3.98762	1.04655
3.99222	-3.03391	3.99222	-1.48543
3.99682	14.0276	3.99682	-6.25018
4.00142	-6.14623	4.00142	-10.8442
4.00602	4.37706	4.00602	-13.0262
4.01062	-10.0145	4.01062	-10.2783
4.01522	8.74028	4.01522	-6.63597
4.01982	-1.32447	4.01982	-4.63608
4.02442	12.8818	4.02442	-2.42362
4.02902	2.13366	4.02902	-1.46405
4.03362	12.7306	4.03362	-0.12219
4.03822	-15.4482	4.03822	4.26131
4.04282	11.8981	4.04282	8.51208
4.04742	1.45498	4.04742	9.21255
4.05202	16.5945	4.05202	7.35225
4.05662	-7.21306	4.05662	6.72401
4.06122	8.93013	4.06122	7.49922
4.06582	-6.87811	4.06582	7.67964
4.07042	5.03961	4.07042	6.37469
4.07502	-3.83393	4.07502	4.15126
4.07963	12.7814	4.07963	2.55294
4.08423	-4.02741	4.08423	2.24006
4.08883	19.326	4.08883	2.20975
4.09343	-4.35943	4.09343	2.33026
4.09803	6.09548	4.09803	2.58125
4.10263	-17.3866	4.10263	0.08471
4.10723	16.6105	4.10723	-2.07498
4.11183	-4.23323	4.11183	-1.18686
4.11643	15.3675	4.11643	0.25748
4.12103	-9.17983	4.12103	0.7032
4.12563	4.22539	4.12563	0.95321
4.13023	-19.3095	4.13023	2.61074
4.13483	12.8596	4.13483	5.13024
4.13943	-13.9821	4.13943	5.32313
4.14403	9.39222	4.14403	4.20508
4.14863	-13.3719	4.14863	2.74056
4.15323	5.84322	4.15323	1.58255
4.15783	-16.9562	4.15783	1.7017
4.16243	12.4258	4.16243	1.55469
4.16703	-15.4083	4.16703	0.992
4.17163	16.9329	4.17163	1.12793
4.17623	5.52304	4.17623	1.95469
4.18084	13.9075	4.18084	4.11445
4.18544	-12.8174	4.18544	5.61787
4.19004	15.9832	4.19004	5.24782
4.19464	-8.36667	4.19464	4.28161
4.19924	15.8869	4.19924	4.04939
4.20384	-11.1051	4.20384	7.19914
4.20844	7.13703	4.20844	11.4989
4.21304	-21.3863	4.21304	12.086
4.21764	11.0849	4.21764	10.8833
4.22224	-18.6702	4.22224	9.53763
4.22684	20.036	4.22684	9.2088
4.23144	-7.46945	4.23144	10.0273
4.23604	18.6139	4.23604	8.92132
4.24064	-8.47685	4.24064	7.92966
4.24524	11.8976	4.24524	7.2505
4.24984	-15.4656	4.24984	5.47328
4.25444	9.8234	4.25444	4.47281
4.25904	-22.6048	4.25904	5.02181
4.26364	16.0729	4.26364	5.61787
4.26824	-11.8559	4.26824	5.50805
4.27284	0.39685	4.27284	4.33604
4.27745	-17.7443	4.27745	2.35168
4.28205	12.8899	4.28205	0.38637
4.28665	-21.64	4.28665	-0.91539
4.29125	12.8926	4.29125	-1.27901
4.29585	-15.8452	4.29585	-0.41163
4.30045	21.7605	4.30045	-0.32023
4.30505	-8.6072	4.30505	-1.46208
4.30965	23.2749	4.30965	-2.3424
4.31425	-11.4589	4.31425	-2.15313
4.31885	17.6721	4.31885	-2.91762
4.32345	-18.7634	4.32345	-4.56523
4.32805	25.0699	4.32805	-3.68159
4.33265	-11.457	4.33265	-1.22222
4.33725	14.309	4.33725	2.67615
4.34185	-17.1153	4.34185	4.8036
4.34645	14.3033	4.34645	5.38023
4.35105	-9.43488	4.35105	6.03595
4.35565	26.1641	4.35565	5.59865
4.36025	-6.67642	4.36025	4.38449
4.36485	25.6034	4.36485	5.4939
4.36945	-8.72943	4.36945	6.58305
4.37406	8.35612	4.37406	6.57915
4.37866	-13.855	4.37866	7.20921
4.38326	20.4857	4.38326	6.11415
4.38786	-8.21561	4.38786	3.88935
4.39246	20.9784	4.39246	2.9709
4.39706	-18.7594	4.39706	3.4249
4.40166	6.25077	4.40166	4.47681
4.40626	-31.5784	4.40626	4.16877
4.41086	17.9456	4.41086	3.02951
4.41546	-13.1267	4.41546	2.3301
4.42006	15.0178	4.42006	3.39621
4.42466	-19.2636	4.42466	3.6371
4.42926	16.8974	4.42926	1.43323
4.43386	-22.2981	4.43386	-1.70553
4.43846	15.9007	4.43846	-5.91557
4.44306	-10.2261	4.44306	-9.16433
4.44766	24.9867	4.44766	-10.7284
4.45226	-17.0254	4.45226	-10.9145
4.45686	14.9813	4.45686	-10.4586
4.46146	-11.063	4.46146	-11.2688
4.46606	15.8889	4.46606	-11.4739
4.47066	-27.981	4.47066	-9.75448
4.47527	5.07848	4.47527	-7.5908
4.47987	-24.3747	4.47987	-5.9882
4.48447	16.1455	4.48447	-5.95289
4.48907	-13.2684	4.48907	-6.58659
4.49367	25.615	4.49367	-5.18349
4.49827	-6.32881	4.49827	-4.44674
4.50287	30.2446	4.50287	-4.94451
4.50747	-8.03771	4.50747	-2.78976
4.51207	15.7555	4.51207	-0.24074
4.51667	-27.0015	4.51667	0.13184
4.52127	18.0399	4.52127	1.28896
4.52587	-20.9843	4.52587	2.99149
4.53047	9.69478	4.53047	2.24173
4.53507	-19.5557	4.53507	-0.10798
4.53967	17.2136	4.53967	-1.44117
4.54427	-12.373	4.54427	0.06176
4.54887	24.215	4.54887	2.42623
4.55347	-15.7995	4.55347	3.97268
4.55807	21.5838	4.55807	6.14203
4.56267	-9.34575	4.56267	8.86811
4.56727	24.4194	4.56727	9.15446
4.57188	-13.287	4.57188	8.19324
4.57648	12.3198	4.57648	7.77241
4.58108	-24.6322	4.58108	7.77573
4.58568	15.2318	4.58568	9.13965
4.59028	-26.775	4.59028	10.4323
4.59488	10.1503	4.59488	8.80215
4.59948	-24.076	4.59948	6.66752
4.60408	17.4879	4.60408	5.46259
4.60868	-11.6156	4.60868	4.65725
4.61328	23.8589	4.61328	2.43426
4.61788	-22.192	4.61788	-1.50946
4.62248	8.53269	4.62248	-2.57076
4.62708	-22.565	4.62708	-0.22184
4.63168	17.5886	4.63168	0.36042
4.63628	-24.2484	4.63628	-0.19528
4.64088	20.6363	4.64088	1.60535
4.64548	-21.5567	4.64548	4.59351
4.65008	13.9048	4.65008	5.26133
4.65468	-17.859	4.65468	3.97162
4.65928	27.9636	4.65928	1.9707
4.66388	-0.92608	4.66388	-2.39079
4.66849	17.1883	4.66849	-7.91963
4.67309	-21.295	4.67309	-12.0959
4.67769	17.583	4.67769	-14.3668
4.68229	-22.7179	4.68229	-14.2647
4.68689	15.2929	4.68689	-12.6267
4.69149	-19.3755	4.69149	-10.5018
4.69609	21.4301	4.69609	-9.31408
4.70069	-7.06594	4.70069	-8.81996
4.70529	39.4223	4.70529	-8.49324
4.70989	-4.0189	4.70989	-5.94879
4.71449	23.8132	4.71449	-1.5672
4.71909	-21.143	4.71909	-0.05141
4.72369	19.3809	4.72369	-0.32716
4.72829	-17.9159	4.72829	-0.52996
4.73289	6.4139	4.73289	0.20127
4.73749	-24.7058	4.73749	2.38781
4.74209	19.2023	4.74209	5.83491
4.74669	-12.847	4.74669	8.36837
4.75129	11.754	4.75129	6.26558
4.75589	-9.02548	4.75589	1.78837
4.76049	31.6133	4.76049	-0.61671
4.76509	-13.1636	4.76509	-0.82065
4.7697	26.739	4.7697	-0.38331
4.7743	-21.9086	4.7743	-0.74615
4.7789	16.9111	4.7789	-2.53018
4.7835	-24.107	4.7835	-5.08163
4.7881	22.0773	4.7881	-6.05966
4.7927	-9.6677	4.7927	-5.13672
4.7973	11.5494	4.7973	-3.49922
4.8019	-23.6209	4.8019	-2.62697
4.8065	15.7546	4.8065	-3.04349
4.8111	-15.9989	4.8111	-2.58324
4.8157	25.3075	4.8157	-1.58353
4.8203	-14.4033	4.8203	-2.09918
4.8249	25.4726	4.8249	-3.55777
4.8295	-18.5919	4.8295	-4.20584
4.8341	21.9646	4.8341	-3.16899
4.8387	-17.9828	4.8387	-2.04315
4.8433	13.126	4.8433	-1.33459
4.8479	-24.8263	4.8479	-0.95169
4.8525	20.46	4.8525	-1.83169
4.8571	-12.7288	4.8571	-1.52476
4.8617	28.0349	4.8617	0.83266
4.86631	-18.3418	4.86631	2.81098
4.87091	20.3579	4.87091	3.88856
4.87551	-16.7866	4.87551	3.02731
4.88011	14.4232	4.88011	1.1924
4.88471	-11.59	4.88471	-0.79641
4.88931	31.3742	4.88931	-1.68685
4.89391	-14.9254	4.89391	-0.21985
4.89851	18.6663	4.89851	1.34096
4.90311	-7.14407	4.90311	2.70702
4.90771	29.0455	4.90771	3.00718
4.91231	-11.062	4.91231	3.00899
4.91691	20.319	4.91691	4.01246
4.92151	-19.82	4.92151	5.63262
4.92611	7.13458	4.92611	7.05242
4.93071	-22.1173	4.93071	7.44711
4.93531	16.9261	4.93531	5.50595
4.93991	-21.509	4.93991	3.72393
4.94451	12.586	4.94451	5.00149
4.94911	-17.4418	4.94911	5.75207
4.95371	27.2258	4.95371	6.24545
4.95831	-8.25915	4.95831	7.26616
4.96291	26.1093	4.96291	8.95391
4.96752	-21.9727	4.96752	9.77068
4.97212	23.8411	4.97212	7.43401
4.97672	-2.87738	4.97672	4.24008
4.98132	20.5415	4.98132	2.93083
4.98592	-19.5703	4.98592	1.22926
4.99052	12.9149	4.99052	-0.92471
4.99512	-11.1271	4.99512	-1.00649
4.99972	18.4069	4.99972	-0.95484
5.00432	-19.138	5.00432	-2.73578
5.00892	6.46413	5.00892	-4.55973
5.01352	-35.2631	5.01352	-4.45929
5.01812	8.69783	5.01812	-1.26333
5.02272	-19.633	5.02272	2.25482
5.02732	22.5467	5.02732	3.68906
5.03192	-14.0402	5.03192	2.9412
5.03652	19.0618	5.03652	0.29124
5.04112	-20.5452	5.04112	-2.74143
5.04572	14.3071	5.04572	-2.27019
5.05032	-17.2293	5.05032	-0.80229
5.05492	16.1482	5.05492	0.0852
5.05952	-15.7767	5.05952	1.69938
5.06413	18.9238	5.06413	1.01762
5.06873	-23.0727	5.06873	-1.26747
5.07333	6.39643	5.07333	-0.91291
5.07793	-32.6735	5.07793	-0.05683
5.08253	7.74597	5.08253	-0.02759
5.08713	-23.6742	5.08713	1.4402
5.09173	15.899	5.09173	1.49915
5.09633	-21.52	5.09633	0.86671
5.10093	23.055	5.10093	0.27498
5.10553	-11.7914	5.10553	-0.35527
5.11013	10.0352	5.11013	-0.17419
5.11473	-24.7702	5.11473	-0.22173
5.11933	4.50837	5.11933	-0.14882
5.12393	-23.1571	5.12393	1.00528
5.12853	19.559	5.12853	2.25686
5.13313	-12.0899	5.13313	3.18392
5.13773	12.5092	5.13773	2.96034
5.14233	-16.8127	5.14233	1.6744
5.14693	20.4956	5.14693	-0.46418
5.15153	-11.1333	5.15153	-1.7624
5.15613	18.8313	5.15613	-1.75506
5.16074	-15.1051	5.16074	-1.24102
5.16534	4.88551	5.16534	0.46529
5.16994	-24.5613	5.16994	1.88376
5.17454	13.4214	5.17454	2.18972
5.17914	-13.4563	5.17914	1.80275
5.18374	18.6116	5.18374	2.04785
5.18834	-15.5637	5.18834	2.51377
5.19294	23.9027	5.19294	2.14129
5.19754	-14.8683	5.19754	1.36879
5.20214	15.3342	5.20214	0.919
5.20674	-13.7314	5.20674	1.66146
5.21134	5.07803	5.21134	1.51841
5.21594	-27.3447	5.21594	0.27357
5.22054	10.0351	5.22054	0.50909
5.22514	-15.8277	5.22514	-0.40225
5.22974	4.31459	5.22974	-2.05611
5.23434	-21.6249	5.23434	-2.53905
5.23894	15.3885	5.23894	-2.5508
5.24354	-13.4298	5.24354	-2.59022
5.24814	18.6906	5.24814	-1.83314
5.25274	-8.81165	5.25274	0.24334
5.25734	18.3871	5.25734	4.26718
5.26195	0.35968	5.26195	6.24862
5.26655	20.7924	5.26655	4.19166
5.27115	-10.8691	5.27115	1.43072
5.27575	24.2537	5.27575	0.05403
5.28035	-7.35473	5.28035	2.07518
5.28495	24.7059	5.28495	6.02268
5.28955	-1.88414	5.28955	8.92997
5.29415	24.7132	5.29415	8.4409
5.29875	-7.85352	5.29875	6.77002
5.30335	24.589	5.30335	5.39615
5.30795	-6.14032	5.30795	4.93849
5.31255	16.0208	5.31255	4.27288
5.31715	-12.5427	5.31715	4.27191
5.32175	22.787	5.32175	4.12713
5.32635	-12.8711	5.32635	3.96085
5.33095	14.3437	5.33095	4.28156
5.33555	-6.54095	5.33555	2.62675
5.34015	19.4312	5.34015	-1.94823
5.34475	-18.4105	5.34475	-6.12436
5.34935	-0.71187	5.34935	-7.04565
5.35395	-25.5677	5.35395	-4.69383
5.35856	-3.81915	5.35856	-2.85152
5.36316	-26.629	5.36316	-3.01525
5.36776	0.54824	5.36776	-4.26416
5.37236	-15.0479	5.37236	-3.72901
5.37696	11.7885	5.37696	-1.87796
5.38156	-10.5581	5.38156	-0.78089
5.38616	20.1446	5.38616	-0.79858
5.39076	-8.32516	5.39076	-0.9956
5.39536	15.5255	5.39536	-0.56171
5.39996	-4.37903	5.39996	-0.26801
5.40456	21.5755	5.40456	-0.68785
5.40916	-7.88767	5.40916	-1.41266
5.41376	8.5518	5.41376	-0.38481
5.41836	-25.5539	5.41836	0.9428
5.42296	2.0091	5.42296	1.25753
5.42756	-9.46657	5.42756	3.23806
5.43216	10.4378	5.43216	5.47655
5.43676	-7.37389	5.43676	4.95095
5.44136	22.2047	5.44136	4.12011
5.44596	-8.56749	5.44596	4.37754
5.45056	18.1639	5.45056	5.47924
5.45516	-19.4906	5.45516	7.24965
5.45977	9.65871	5.45977	7.91888
5.46437	-7.1281	5.46437	7.45979
5.46897	18.8065	5.46897	6.8531
5.47357	0.02308	5.47357	6.74334
5.47817	12.1225	5.47817	7.21415
5.48277	-4.00351	5.48277	8.15532
5.48737	19.3606	5.48737	7.16412
5.49197	-7.93787	5.49197	4.89445
5.49657	5.02599	5.49657	3.87677
5.50117	-20.1326	5.50117	3.60608
5.50577	3.75904	5.50577	3.69819
5.51037	-16.9216	5.51037	4.17038
5.51497	-0.50402	5.51497	5.17891
5.51957	-8.57785	5.51957	5.62939
5.52417	11.1615	5.52417	3.37366
5.52877	-7.14696	5.52877	-0.44236
5.53337	15.0769	5.53337	-2.77628
5.53797	-3.12868	5.53797	-3.39633
5.54257	0.57861	5.54257	-3.61564
5.54717	-21.3645	5.54717	-7.07599
5.55177	6.66862	5.55177	-9.11665
5.55638	-10.1643	5.55638	-7.45107
5.56098	12.8815	5.56098	-4.45006
5.56558	-10.9625	5.56558	-1.49453
5.57018	9.53422	5.57018	-0.33947
5.57478	-11.9104	5.57478	0.75965
5.57938	12.9203	5.57938	2.64257
5.58398	-1.21308	5.58398	1.9845
5.58858	7.04737	5.58858	-1.24435
5.59318	-14.6497	5.59318	-3.64392
5.59778	7.66099	5.59778	-4.30189
5.60238	-4.27838	5.60238	-4.23462
5.60698	8.77865	5.60698	-5.90283
5.61158	-12.88	5.61158	-7.61596
5.61618	9.57154	5.61618	-7.68048
5.62078	0.03747	5.62078	-7.38705
5.62538	14.7931	5.62538	-6.40958
5.62998	-1.2033	5.62998	-3.94069
5.63458	2.36349	5.63458	-1.55972
5.63918	-22.6683	5.63918	-0.22627
5.64378	-0.43023	5.64378	1.66663
5.64838	-6.25882	5.64838	2.34777
5.65299	9.81923	5.65299	0.97577
5.65759	-8.86548	5.65759	-0.3785
5.66219	15.0497	5.66219	-0.22972
5.66679	-4.57886	5.66679	1.62461
5.67139	7.137	5.67139	3.21616
5.67599	-6.34333	5.67599	4.57188
5.68059	0.87278	5.68059	4.50866
5.68519	-7.68989	5.68519	1.84468
5.68979	10.1281	5.68979	1.23998
5.69439	-7.21083	5.69439	1.25215
5.69899	-2.76174	5.69899	-0.11434
5.70359	-9.7425	5.70359	-0.35507
5.70819	-0.94102	5.70819	0.7344
5.71279	-26.13	5.71279	2.32898
5.71739	-3.93906	5.71739	3.67334
5.72199	-1.97519	5.72199	5.23036
5.72659	12.4404	5.72659	6.14187
5.73119	3.86635	5.73119	6.26542
5.73579	14.9639	5.73579	5.20171
5.74039	-9.98538	5.74039	4.01202
5.74499	5.58261	5.74499	4.9132
5.74959	-3.07176	5.74959	6.20767
5.7542	0.69221	5.7542	5.3859
5.7588	-11.6335	5.7588	3.49823
5.7634	7.10061	5.7634	2.53545
5.768	-1.88962	5.768	0.74796
5.7726	15.8023	5.7726	-0.34127
5.7772	-11.5492	5.7772	0.89817
5.7818	-10.3998	5.7818	3.65207
5.7864	-15.5288	5.7864	5.46842
5.791	-11.3638	5.791	7.01662
5.7956	-15.4499	5.7956	9.32508
5.8002	4.84991	5.8002	9.60657
5.8048	-16.5496	5.8048	7.87611
5.8094	-10.0485	5.8094	4.81821
5.814	-3.43263	5.814	2.3387
5.8186	-3.87128	5.8186	-0.13141
5.8232	-2.92859	5.8232	-2.07036
5.8278	9.06322	5.8278	-2.11137
5.8324	-8.45413	5.8324	-2.59642
5.837	10.6222	5.837	-5.05464
5.8416	11.2716	5.8416	-6.03496
5.8462	17.8675	5.8462	-3.76019
5.85081	4.29774	5.85081	-1.64344
5.85541	5.58088	5.85541	-1.90104
5.86001	-4.58847	5.86001	-3.54778
5.86461	-0.58758	5.86461	-3.43809
5.86921	5.79277	5.86921	-2.36226
5.87381	19.2626	5.87381	-2.51002
5.87841	5.50578	5.87841	-1.45673
5.88301	10.1743	5.88301	-0.57112
5.88761	4.84499	5.88761	0.97014
5.89221	11.7079	5.89221	2.23877
5.89681	-7.66634	5.89681	2.48282
5.90141	-5.18663	5.90141	1.82134
5.90601	1.02705	5.90601	0.42925
5.91061	8.26825	5.91061	-2.18698
5.91521	-6.83879	5.91521	-4.99529
5.91981	-3.21124	5.91981	-8.4706
5.92441	-8.06636	5.92441	-10.3352
5.92901	-1.6367	5.92901	-9.64854
5.93361	-18.1533	5.93361	-7.80205
5.93821	-2.68386	5.93821	-7.84662
5.94281	4.5886	5.94281	-9.22499
5.94741	6.36991	5.94741	-8.67911
5.95202	1.48819	5.95202	-7.23419
5.95662	3.51748	5.95662	-7.42777
5.96122	9.28832	5.96122	-8.16029
5.96582	11.9587	5.96582	-6.57383
5.97042	8.17672	5.97042	-4.03556
5.97502	9.48179	5.97502	-2.06648
5.97962	4.1969	5.97962	-0.72228
5.98422	3.88386	5.98422	0.08637
5.98882	-1.59089	5.98882	0.71683
5.99342	-5.19606	5.99342	2.06767
5.99802	-8.53745	5.99802	2.93427
6.00262	2.69991	6.00262	2.43173
							-1.00389	-19.5128	-1.00389	2.36284
							-0.99929	1.71619	-0.99929	2.99443
							-0.99469	1.64875	-0.99469	5.23998
							-0.99009	9.70792	-0.99009	7.08707
							-0.98549	-8.58992	-0.98549	6.77779
							-0.98089	13.6581	-0.98089	6.39201
							-0.97629	-6.29109	-0.97629	9.00795
							-0.97169	12.8195	-0.97169	11.4933
							-0.96709	-5.51439	-0.96709	10.2046
							-0.96249	13.116	-0.96249	7.10838
							-0.95789	-9.18099	-0.95789	5.06247
							-0.95329	19.9298	-0.95329	3.18308
							-0.94869	9.28967	-0.94869	0.1404
							-0.94409	21.6531	-0.94409	-0.78846
							-0.93949	-2.2172	-0.93949	0.89981
							-0.93488	12.0173	-0.93488	1.55483
							-0.93028	3.91459	-0.93028	-0.84852
							-0.92568	20.2486	-0.92568	-4.73351
							-0.92108	8.6577	-0.92108	-7.28536
							-0.91648	20.6357	-0.91648	-7.48029
							-0.91188	4.91414	-0.91188	-8.44948
							-0.90728	17.8687	-0.90728	-8.46994
							-0.90268	1.07943	-0.90268	-6.30023
							-0.89808	12.0669	-0.89808	-2.95482
							-0.89348	-5.33619	-0.89348	0.07084
							-0.88888	10.6292	-0.88888	2.51742
							-0.88428	1.845	-0.88428	4.36988
							-0.87968	19.0087	-0.87968	3.57654
							-0.87508	2.34965	-0.87508	0.24047
							-0.87048	11.2878	-0.87048	-1.52579
							-0.86588	2.89909	-0.86588	2.05643
							-0.86128	14.6301	-0.86128	5.91824
							-0.85668	-3.04804	-0.85668	5.65677
							-0.85208	13.4325	-0.85208	3.89773
							-0.84748	-1.99789	-0.84748	2.74242
							-0.84288	13.3265	-0.84288	1.47691
							-0.83827	4.01066	-0.83827	1.31005
							-0.83367	20.0209	-0.83367	0.93963
							-0.82907	5.87164	-0.82907	-0.39591
							-0.82447	8.04075	-0.82447	-0.83485
							-0.81987	1.50113	-0.81987	0.72159
							-0.81527	7.61237	-0.81527	3.57914
							-0.81067	-1.81269	-0.81067	5.87676
							-0.80607	14.4475	-0.80607	6.40869
							-0.80147	7.47202	-0.80147	6.88753
							-0.79687	21.9117	-0.79687	7.99476
							-0.79227	3.94914	-0.79227	8.47982
							-0.78767	18.7069	-0.78767	8.58226
							-0.78307	3.29791	-0.78307	8.06773
							-0.77847	3.61776	-0.77847	5.39552
							-0.77387	-4.82528	-0.77387	3.71509
							-0.76927	8.00119	-0.76927	3.68471
							-0.76467	-3.70458	-0.76467	3.28075
							-0.76007	2.99535	-0.76007	3.55117
							-0.75547	7.84156	-0.75547	4.88147
							-0.75087	19.8003	-0.75087	6.65796
							-0.74627	6.83508	-0.74627	6.68625
							-0.74166	12.4229	-0.74166	5.85154
							-0.73706	-2.31263	-0.73706	4.76995
							-0.73246	-3.47783	-0.73246	1.95172
							-0.72786	-0.18582	-0.72786	-0.92946
							-0.72326	11.1244	-0.72326	-2.3917
							-0.71866	2.4208	-0.71866	-1.67608
							-0.71406	-2.43436	-0.71406	0.35312
							-0.70946	-14.2299	-0.70946	3.03444
							-0.70486	-0.78781	-0.70486	4.41748
							-0.70026	4.8745	-0.70026	5.21571
							-0.69566	13.483	-0.69566	5.52743
							-0.69106	12.0106	-0.69106	4.62277
							-0.68646	16.6379	-0.68646	2.42712
							-0.68186	12.9633	-0.68186	-1.93358
							-0.67726	15.8885	-0.67726	-4.72018
							-0.67266	4.88482	-0.67266	-4.54231
							-0.66806	8.79137	-0.66806	-4.09223
							-0.66346	4.93123	-0.66346	-4.35087
							-0.65886	15.3317	-0.65886	-4.26659
							-0.65426	4.78567	-0.65426	-5.2614
							-0.64966	2.1012	-0.64966	-5.96283
							-0.64506	-2.43399	-0.64506	-5.97462
							-0.64045	11.8611	-0.64045	-6.0825
							-0.63585	13.3628	-0.63585	-5.9786
							-0.63125	13.9546	-0.63125	-6.16915
							-0.62665	10.0144	-0.62665	-4.18254
							-0.62205	10.3223	-0.62205	-0.20589
							-0.61745	13.6262	-0.61745	2.2322
							-0.61285	14.961	-0.61285	1.7853
							-0.60825	10.6701	-0.60825	1.93238
							-0.60365	-1.45296	-0.60365	2.7369
							-0.59905	-15.1357	-0.59905	1.94925
							-0.59445	-6.11761	-0.59445	-0.47144
							-0.58985	5.84534	-0.58985	-3.28464
							-0.58525	3.57392	-0.58525	-5.22976
							-0.58065	9.08599	-0.58065	-5.56226
							-0.57605	15.1925	-0.57605	-3.65849
							-0.57145	12.7375	-0.57145	-1.04044
							-0.56685	12.7465	-0.56685	-0.47801
							-0.56225	13.9327	-0.56225	-2.27089
							-0.55765	12.6511	-0.55765	-4.22158
							-0.55305	11.6273	-0.55305	-4.60513
							-0.54845	6.14143	-0.54845	-5.42284
							-0.54384	16.8442	-0.54384	-5.20024
							-0.53924	19.6566	-0.53924	-5.22574
							-0.53464	21.2147	-0.53464	-5.76415
							-0.53004	10.1379	-0.53004	-4.72811
							-0.52544	5.7001	-0.52544	-3.30145
							-0.52084	8.14099	-0.52084	-3.78144
							-0.51624	8.51387	-0.51624	-4.57105
							-0.51164	6.38355	-0.51164	-4.4106
							-0.50704	1.45184	-0.50704	-5.66606
							-0.50244	-5.00481	-0.50244	-6.4349
							-0.49784	-4.32335	-0.49784	-5.05667
							-0.49324	-15.1019	-0.49324	-3.42135
							-0.48864	-15.3434	-0.48864	-2.58267
							-0.48404	-6.35902	-0.48404	-0.12867
							-0.47944	-7.43799	-0.47944	2.53048
							-0.47484	-17.187	-0.47484	2.40356
							-0.47024	-3.71861	-0.47024	-0.20398
							-0.46564	3.1677	-0.46564	-2.6554
							-0.46104	2.65624	-0.46104	-3.76177
							-0.45644	8.27811	-0.45644	-3.97013
							-0.45184	3.62093	-0.45184	-2.78486
							-0.44723	-5.94452	-0.44723	-1.92817
							-0.44263	3.45632	-0.44263	-4.03471
							-0.43803	-0.42455	-0.43803	-5.22589
							-0.43343	-3.31429	-0.43343	-2.68985
							-0.42883	-12.9739	-0.42883	2.10082
							-0.42423	4.77949	-0.42423	5.6229
							-0.41963	1.72051	-0.41963	5.86433
							-0.41503	9.92739	-0.41503	4.13224
							-0.41043	5.94042	-0.41043	1.80889
							-0.40583	12.0523	-0.40583	-0.04375
							-0.40123	8.11468	-0.40123	-1.39782
							-0.39663	14.9265	-0.39663	-0.92098
							-0.39203	-2.57877	-0.39203	2.83439
							-0.38743	9.46618	-0.38743	5.19685
							-0.38283	3.11545	-0.38283	5.08793
							-0.37823	7.13618	-0.37823	5.2883
							-0.37363	-6.14101	-0.37363	3.67974
							-0.36903	0.14912	-0.36903	0.39115
							-0.36443	1.84865	-0.36443	-1.38109
							-0.35983	11.4106	-0.35983	-0.83914
							-0.35523	-0.30001	-0.35523	-0.35637
							-0.35063	8.71719	-0.35063	0.05918
							-0.34602	2.21128	-0.34602	1.99593
							-0.34142	16.341	-0.34142	2.11358
							-0.33682	6.62111	-0.33682	1.44769
							-0.33222	22.04	-0.33222	1.50169
							-0.32762	18.9452	-0.32762	2.10156
							-0.32302	17.1025	-0.32302	3.3684
							-0.31842	5.7237	-0.31842	4.41186
							-0.31382	17.7889	-0.31382	5.59232
							-0.30922	1.7382	-0.30922	6.04383
							-0.30462	12.9172	-0.30462	3.67612
							-0.30002	5.7506	-0.30002	0.494
							-0.29542	9.66355	-0.29542	-0.98638
							-0.29082	6.79927	-0.29082	-2.56451
							-0.28622	25.3413	-0.28622	-3.77473
							-0.28162	10.6217	-0.28162	-2.03779
							-0.27702	19.756	-0.27702	-1.01921
							-0.27242	20.0057	-0.27242	-4.07357
							-0.26782	29.961	-0.26782	-7.00042
							-0.26322	7.18261	-0.26322	-4.97346
							-0.25862	16.3623	-0.25862	-0.87281
							-0.25402	-3.83119	-0.25402	1.16593
							-0.24941	11.6694	-0.24941	1.91011
							-0.24481	-6.26133	-0.24481	1.72445
							-0.24021	16.2261	-0.24021	0.93201
							-0.23561	9.16581	-0.23561	1.32369
							-0.23101	19.4967	-0.23101	3.12264
							-0.22641	-3.08105	-0.22641	6.09055
							-0.22181	17.9462	-0.22181	7.76655
							-0.21721	-6.22097	-0.21721	6.05553
							-0.21261	20.4613	-0.21261	5.04249
							-0.20801	5.96797	-0.20801	5.23592
							-0.20341	18.5761	-0.20341	5.64288
							-0.19881	10.4095	-0.19881	4.9786
							-0.19421	26.1707	-0.19421	2.43644
							-0.18961	8.01297	-0.18961	1.54113
							-0.18501	32.2077	-0.18501	3.96849
							-0.18041	3.58972	-0.18041	6.06517
							-0.17581	15.007	-0.17581	5.39426
							-0.17121	8.69359	-0.17121	3.00556
							-0.16661	29.0841	-0.16661	-0.55056
							-0.16201	5.22518	-0.16201	-2.35828
							-0.15741	15.9789	-0.15741	-1.98076
							-0.15281	2.83625	-0.15281	-0.9925
							-0.1482	24.6386	-0.1482	0.12593
							-0.1436	-6.67561	-0.1436	2.77049
							-0.139	12.8582	-0.139	5.27454
							-0.1344	-3.209	-0.1344	5.87351
							-0.1298	17.7664	-0.1298	5.17531
							-0.1252	-5.0957	-0.1252	5.48997
							-0.1206	10.443	-0.1206	7.7124
							-0.116	-12.9046	-0.116	10.3744
							-0.1114	19.5414	-0.1114	8.47491
							-0.1068	-1.09616	-0.1068	2.23838
							-0.1022	27.1563	-0.1022	-2.60923
							-0.0976	2.11009	-0.0976	-4.86606
							-0.093	23.1005	-0.093	-6.54953
							-0.0884	-3.25821	-0.0884	-8.02964
							-0.0838	15.6737	-0.0838	-7.70193
							-0.0792	-9.68693	-0.0792	-6.42366
							-0.0746	9.74987	-0.0746	-5.36189
							-0.07	-17.0632	-0.07	-3.63183
							-0.0654	4.84245	-0.0654	-1.95615
							-0.0608	-12.2357	-0.0608	-2.11292
							-0.0562	20.9219	-0.0562	-2.57123
							-0.05159	2.51352	-0.05159	-0.655
							-0.04699	32.0312	-0.04699	2.4945
							-0.04239	2.36077	-0.04239	5.05072
							-0.03779	19.4748	-0.03779	7.06387
							-0.03319	-0.49715	-0.03319	6.48431
							-0.02859	33.5621	-0.02859	4.6361
							-0.02399	1.96933	-0.02399	4.04964
							-0.01939	6.92299	-0.01939	2.65794
							-0.01479	-14.2132	-0.01479	-0.30717
							-0.01019	21.897	-0.01019	-1.04572
							-0.00559	-11.6871	-0.00559	-0.5437
							-0.00099	23.1166	-0.00099	-0.34785
							0.00361	0.34506	0.00361	-2.41225
							0.00821	28.0083	0.00821	-6.81212
							0.01281	4.35674	0.01281	-10.313
							0.01741	30.1092	0.01741	-11.5552
							0.02201	-9.60768	0.02201	-10.0862
							0.02661	21.3129	0.02661	-9.57813
							0.03121	-6.64044	0.03121	-10.3932
							0.03581	26.6215	0.03581	-11.4199
							0.04041	1.07835	0.04041	-9.29832
							0.04502	25.7114	0.04502	-6.99005
							0.04962	-10.8605	0.04962	-4.77032
							0.05422	27.2302	0.05422	-1.75799
							0.05882	-10.6505	0.05882	-0.82868
							0.06342	20.663	0.06342	-0.99834
							0.06802	-4.77744	0.06802	-1.29694
							0.07262	23.87	0.07262	-1.79648
							0.07722	-16.5856	0.07722	-2.7084
							0.08182	30.6969	0.08182	-3.6413
							0.08642	-1.39563	0.08642	-3.31752
							0.09102	28.0792	0.09102	-2.42408
							0.09562	-0.87869	0.09562	-2.3657
							0.10022	37.0701	0.10022	-1.47037
							0.10482	1.33343	0.10482	0.73419
							0.10942	33.4281	0.10942	1.6063
							0.11402	0.36836	0.11402	2.83799
							0.11862	32.7704	0.11862	2.8967
							0.12322	-1.7085	0.12322	0.81049
							0.12782	27.8057	0.12782	-0.79722
							0.13242	-11.2025	0.13242	-0.27592
							0.13702	18.5418	0.13702	2.29953
							0.14162	-15.2819	0.14162	4.99074
							0.14623	22.4496	0.14623	6.66903
							0.15083	-13.1932	0.15083	7.94229
							0.15543	28.173	0.15543	10.3272
							0.16003	-6.41044	0.16003	11.675
							0.16463	20.7158	0.16463	10.728
							0.16923	-10.4906	0.16923	8.93159
							0.17383	35.0074	0.17383	6.08214
							0.17843	-3.60608	0.17843	2.4048
							0.18303	28.2215	0.18303	1.46031
							0.18763	-5.94884	0.18763	1.99827
							0.19223	35.2427	0.19223	2.76682
							0.19683	-7.32271	0.19683	4.58083
							0.20143	24.2441	0.20143	5.78549
							0.20603	-12.1332	0.20603	4.4012
							0.21063	28.0553	0.21063	0.8017
							0.21523	-15.0849	0.21523	-3.13999
							0.21983	27.0334	0.21983	-4.2283
							0.22443	-5.58724	0.22443	-4.06052
							0.22903	21.7439	0.22903	-3.3724
							0.23363	-18.6584	0.23363	-0.66141
							0.23823	25.5132	0.23823	2.13574
							0.24284	-9.44319	0.24284	2.97079
							0.24744	30.3197	0.24744	2.69608
							0.25204	-7.7817	0.25204	2.35812
							0.25664	38.8358	0.25664	2.54571
							0.26124	4.52155	0.26124	2.41958
							0.26584	33.5088	0.26584	1.6127
							0.27044	-2.56302	0.27044	-1.37743
							0.27504	38.2295	0.27504	-3.06266
							0.27964	-3.35362	0.27964	-0.17434
							0.28424	37.0454	0.28424	2.10148
							0.28884	-2.99744	0.28884	3.34685
							0.29344	31.3046	0.29344	4.91762
							0.29804	-9.58341	0.29804	7.17335
							0.30264	42.5384	0.30264	7.80821
							0.30724	-8.35864	0.30724	5.7434
							0.31184	38.8751	0.31184	3.37856
							0.31644	-5.45963	0.31644	0.58561
							0.32104	28.5502	0.32104	-3.2231
							0.32564	-2.38066	0.32564	-7.04788
							0.33024	36.0044	0.33024	-6.32734
							0.33484	-16.5991	0.33484	-3.60657
							0.33944	34.4528	0.33944	-3.3991
							0.34405	-9.5644	0.34405	-4.31372
							0.34865	34.5847	0.34865	-5.03621
							0.35325	-18.6181	0.35325	-6.28756
							0.35785	16.856	0.35785	-5.78624
							0.36245	-23.7435	0.36245	-2.81785
							0.36705	27.346	0.36705	-0.56119
							0.37165	-9.12306	0.37165	1.55782
							0.37625	34.9814	0.37625	4.50791
							0.38085	-19.7055	0.38085	7.4046
							0.38545	34.9935	0.38545	8.54156
							0.39005	-1.64417	0.39005	7.19157
							0.39465	42.9295	0.39465	4.87132
							0.39925	-15.4922	0.39925	3.29499
							0.40385	31.8185	0.40385	2.60957
							0.40845	-11.0893	0.40845	1.87911
							0.41305	34.922	0.41305	1.2987
							0.41765	-20.7939	0.41765	2.56012
							0.42225	25.381	0.42225	2.98933
							0.42685	-17.2559	0.42685	1.96172
							0.43145	25.4737	0.43145	0.65768
							0.43605	-20.1028	0.43605	-2.52784
							0.44066	28.3659	0.44066	-6.4688
							0.44526	-11.6826	0.44526	-6.62754
							0.44986	31.8987	0.44986	-4.06231
							0.45446	-12.5765	0.45446	-0.85525
							0.45906	43.1303	0.45906	1.95785
							0.46366	-10.2238	0.46366	2.90005
							0.46826	35.437	0.46826	1.02445
							0.47286	-20.6809	0.47286	-0.97278
							0.47746	35.6184	0.47746	-1.34061
							0.48206	-7.10775	0.48206	-1.0399
							0.48666	34.8091	0.48666	-1.46807
							0.49126	-17.0602	0.49126	-0.03489
							0.49586	34.3948	0.49586	3.03561
							0.50046	-23.247	0.50046	3.53602
							0.50506	31.1135	0.50506	0.79787
							0.50966	-13.3086	0.50966	-2.75173
							0.51426	37.3686	0.51426	-4.36627
							0.51886	-17.3957	0.51886	-3.86868
							0.52346	39.5509	0.52346	-2.29502
							0.52806	-3.85919	0.52806	-2.23808
							0.53266	34.7971	0.53266	-0.69595
							0.53727	-21.7403	0.53727	3.2132
							0.54187	17.527	0.54187	6.13021
							0.54647	-37.977	0.54647	7.48873
							0.55107	27.7488	0.55107	9.32519
							0.55567	-9.11069	0.55567	10.4288
							0.56027	50.0939	0.56027	7.68057
							0.56487	-7.18884	0.56487	3.20902
							0.56947	43.2672	0.56947	-0.19668
							0.57407	-9.1534	0.57407	-1.77528
							0.57867	37.0892	0.57867	-1.18351
							0.58327	-23.4365	0.58327	0.70324
							0.58787	26.6308	0.58787	2.83817
							0.59247	-29.6538	0.59247	3.88093
							0.59707	31.8345	0.59707	3.22239
							0.60167	-19.0238	0.60167	3.80046
							0.60627	43.4036	0.60627	4.99048
							0.61087	0.67239	0.61087	5.38113
							0.61547	48.1041	0.61547	5.55567
							0.62007	-12.7932	0.62007	4.07271
							0.62467	44.0294	0.62467	2.13254
							0.62927	-4.05758	0.62927	1.69585
							0.63387	40.4179	0.63387	2.01901
							0.63848	-11.877	0.63848	1.85077
							0.64308	45.5822	0.64308	1.06748
							0.64768	-15.871	0.64768	-0.71227
							0.65228	47.266	0.65228	-3.05277
							0.65688	3.05541	0.65688	-3.52422
							0.66148	50.2164	0.66148	-3.04517
							0.66608	-12.794	0.66608	-2.82935
							0.67068	41.1932	0.67068	-1.20516
							0.67528	-12.1994	0.67528	0.14617
							0.67988	32.1045	0.67988	-2.11948
							0.68448	-28.7708	0.68448	-4.15056
							0.68908	33.3441	0.68908	-3.49239
							0.69368	-19.4285	0.69368	-2.18524
							0.69828	25.1627	0.69828	-0.53455
							0.70288	-24.4677	0.70288	1.85571
							0.70748	38.2302	0.70748	4.8577
							0.71208	-2.09194	0.71208	5.72366
							0.71668	43.1654	0.71668	5.27463
							0.72128	-11.5339	0.72128	4.49913
							0.72588	42.7387	0.72588	3.63227
							0.73048	-20.7709	0.73048	2.64072
							0.73509	32.4961	0.73509	-0.5724
							0.73969	-16.826	0.73969	-3.31375
							0.74429	39.0401	0.74429	-2.95543
							0.74889	-14.8767	0.74889	0.02926
							0.75349	36.6021	0.75349	4.88398
							0.75809	-16.2339	0.75809	6.8471
							0.76269	43.6259	0.76269	5.19273
							0.76729	-15.6427	0.76729	4.18435
							0.77189	38.2915	0.77189	6.42479
							0.77649	-15.9003	0.77649	9.97942
							0.78109	40.2933	0.78109	13.2595
							0.78569	-11.5987	0.78569	16.9322
							0.79029	44.2391	0.79029	17.7444
							0.79489	-5.4424	0.79489	14.0288
							0.79949	40.6312	0.79949	9.22704
							0.80409	-16.1703	0.80409	6.06267
							0.80869	42.6331	0.80869	6.12187
							0.81329	-9.11414	0.81329	6.44587
							0.81789	41.899	0.81789	3.33154
							0.82249	-10.956	0.82249	0.55702
							0.82709	42.7888	0.82709	0.7953
							0.8317	-14.6462	0.8317	2.39279
							0.8363	46.032	0.8363	3.70921
							0.8409	-9.75212	0.8409	4.34199
							0.8455	26.4268	0.8455	3.18356
							0.8501	-22.4796	0.8501	0.50554
							0.8547	44.4354	0.8547	-3.63573
							0.8593	-8.04227	0.8593	-6.11651
							0.8639	57.5473	0.8639	-5.16103
							0.8685	-6.34832	0.8685	-5.72144
							0.8731	47.2953	0.8731	-6.92158
							0.8777	-4.10909	0.8777	-3.64971
							0.8823	47.9515	0.8823	1.44753
							0.8869	-10.5034	0.8869	2.1881
							0.8915	59.136	0.8915	-0.94655
							0.8961	-5.78513	0.8961	-2.61936
							0.9007	36.5126	0.9007	-2.13187
							0.9053	-18.7166	0.9053	0.42088
							0.9099	31.3959	0.9099	2.87777
							0.9145	-18.1267	0.9145	2.15537
							0.9191	39.5347	0.9191	1.13728
							0.9237	-5.43667	0.9237	0.16021
							0.9283	55.7832	0.9283	0.66855
							0.93291	-1.45542	0.93291	3.72675
							0.93751	59.7429	0.93751	6.469
							0.94211	-1.43801	0.94211	7.81859
							0.94671	59.9356	0.94671	7.07505
							0.95131	-0.5562	0.95131	5.10409
							0.95591	42.0912	0.95591	3.02912
							0.96051	-25.1611	0.96051	3.11499
							0.96511	41.2441	0.96511	4.21887
							0.96971	-13.6695	0.96971	4.53132
							0.97431	45.8789	0.97431	4.11122
							0.97891	-2.87738	0.97891	3.48615
							0.98351	53.6312	0.98351	2.21798
							0.98811	-0.08952	0.98811	1.15718
							0.99271	47.1217	0.99271	0.41052
							0.99731	-25.2478	0.99731	-0.39483
							1.00191	39.8045	1.00191	-0.83336
							1.00651	2.44054	1.00651	1.58678
							1.01111	48.4114	1.01111	6.24668
							1.01571	-4.4341	1.01571	10.0459
							1.02031	40.8403	1.02031	10.6981
							1.02491	-5.09443	1.02491	6.91498
							1.02952	49.7498	1.02952	3.02547
							1.03412	-13.8421	1.03412	0.90271
							1.03872	43.0265	1.03872	0.31902
							1.04332	-2.80536	1.04332	1.19092
							1.04792	50.1198	1.04792	2.41495
							1.05252	-4.97652	1.05252	3.33203
							1.05712	39.9276	1.05712	2.56334
							1.06172	-9.97169	1.06172	0.99472
							1.06632	60.8438	1.06632	-0.28415
							1.07092	-5.07324	1.07092	-1.12336
							1.07552	50.7521	1.07552	-0.73039
							1.08012	1.81767	1.08012	-0.09245
							1.08472	50.9581	1.08472	-0.14871
							1.08932	-10.5194	1.08932	-0.00888
							1.09392	34.2382	1.09392	0.43458
							1.09852	-9.98547	1.09852	-0.04553
							1.10312	49.7734	1.10312	-1.03828
							1.10772	-1.35883	1.10772	-1.16736
							1.11232	60.0117	1.11232	0.26946
							1.11692	2.70352	1.11692	2.23797
							1.12152	54.9865	1.12152	4.07075
							1.12612	-6.77011	1.12612	5.39871
							1.13073	47.8691	1.13073	5.68466
							1.13533	-0.83873	1.13533	5.33033
							1.13993	42.7039	1.13993	5.48112
							1.14453	-5.52754	1.14453	5.36993
							1.14913	42.7778	1.14913	5.56071
							1.15373	4.02014	1.15373	5.96057
							1.15833	50.2556	1.15833	4.58737
							1.16293	15.7234	1.16293	2.19921
							1.16753	55.4524	1.16753	1.39348
							1.17213	-1.03225	1.17213	2.64822
							1.17673	41.8787	1.17673	5.55178
[truncated: 1,049 more rows]

## Sheet: Figure 2e
Li2S		Li2S@MX
249.155	1717	249.155	680
251.268	1726	251.268	653
253.38	1718	253.38	683
255.491	1741	255.491	686
257.603	1769	257.603	711
259.714	1742	259.714	654
261.824	1763	261.824	654
263.935	1766	263.935	706
266.045	1758	266.045	628
268.155	1767	268.155	649
270.264	1754	270.264	673
272.373	1753	272.373	671
274.482	1789	274.482	717
276.591	1771	276.591	676
278.699	1797	278.699	679
280.807	1802	280.807	695
282.914	1786	282.914	668
285.022	1799	285.022	746
287.128	1805	287.128	654
289.235	1805	289.235	728
291.341	1800	291.341	648
293.447	1808	293.447	668
295.553	1839	295.553	659
297.658	1803	297.658	659
299.763	1838	299.763	681
301.868	1842	301.868	738
303.972	1822	303.972	710
306.076	1849	306.076	710
308.18	1832	308.18	703
310.283	1875	310.283	829
312.387	1872	312.387	693
314.489	1843	314.489	671
316.592	1892	316.592	765
318.694	1878	318.694	718
320.796	1887	320.796	727
322.897	1905	322.897	784
324.998	1898	324.998	729
327.099	1911	327.099	733
329.2	1919	329.2	729
331.3	1956	331.3	718
333.4	1932	333.4	729
335.5	1971	335.5	751
337.599	2010	337.599	725
339.698	2011	339.698	772
341.797	2009	341.797	784
343.895	2050	343.895	754
345.993	2081	345.993	776
348.091	2104	348.091	813
350.188	2144	350.188	887
352.285	2172	352.285	820
354.382	2259	354.382	864
356.478	2317	356.478	918
358.574	2425	358.574	905
360.67	2573	360.67	1024
362.766	2780	362.766	1065
364.861	2993	364.861	1124
366.956	3287	366.956	1136
369.05	3606	369.05	1201
371.145	3864	371.145	1251
373.239	4139	373.239	1312
375.332	4312	375.332	1391
377.425	4459	377.425	1430
379.518	4530	379.518	1433
381.611	4595	381.611	1411
383.703	4554	383.703	1400
385.795	4555	385.795	1356
387.887	4486	387.887	1314
389.979	4381	389.979	1272
392.07	4142	392.07	1234
394.16	3946	394.16	1213
396.251	3631	396.251	1167
398.341	3384	398.341	1144
400.431	3107	400.431	1043
402.52	2872	402.52	1058
404.609	2709	404.609	1010
406.698	2578	406.698	1004
408.787	2506	408.787	1000
410.875	2428	410.875	948
412.963	2394	412.963	1042
415.051	2350	415.051	975
417.138	2307	417.138	991
419.225	2340	419.225	953
421.312	2339	421.312	975
423.398	2303	423.398	985
425.484	2367	425.484	1007
427.57	2352	427.57	1034
429.655	2320	429.655	1051
431.74	2325	431.74	1012
433.825	2347	433.825	1003
435.91	2357	435.91	1131
437.994	2396	437.994	1240
440.078	2393	440.078	1232
442.161	2386	442.161	1062
444.245	2399	444.245	1062
446.327	2418	446.327	1103
448.41	2427	448.41	1096
450.492	2460	450.492	1076
452.574	2454	452.574	1093
454.656	2458	454.656	1079
456.737	2506	456.737	1141
458.818	2490	458.818	1101
460.899	2496	460.899	1110
462.98	2523	462.98	1215
465.06	2523	465.06	1201
467.139	2526	467.139	1139
469.219	2532	469.219	1145
471.298	2550	471.298	1144
473.377	2534	473.377	1135
475.455	2512	475.455	1139
477.534	2526	477.534	1209
479.612	2498	479.612	1128
481.689	2492	481.689	1162
483.767	2498	483.767	1147
485.844	2482	485.844	1156
487.92	2470	487.92	1185
489.997	2450	489.997	1077
492.073	2447	492.073	1114
494.148	2426	494.148	1085
496.224	2423	496.224	1079
498.299	2407	498.299	1026
500.374	2376	500.374	1043

## Sheet: Figure 2f
	Nonpolar carbon	Ti3C2O2 (001)
1	0	-2.52e-06
2	0.1	0.00416
3	0.2	0.02501
4	0.6	0.1608
5	1.22	0.53242
6	1.8	0.82322
7	2.1	0.93279

## Sheet: Figure 3a
Li2S@C		Li2S@MX
0	2.5096	0	2.2321
0.2	2.5564	0.2	2.2321
0.3	2.6463	0.2	2.2343
0.4	2.7589	0.3	2.2365
0.5	2.8175	0.3	2.238
0.6	2.8624	0.4	2.2396
0.6	2.8931	0.5	2.2405
0.7	2.9086	0.5	2.2433
0.7	2.9393	0.5	2.2455
0.8	2.9539	0.5	2.2455
0.8	2.9836	0.6	2.2473
0.9	2.9985	0.7	2.2489
1	3.0273	0.7	2.2495
1	3.0419	0.8	2.2511
1.1	3.0738	0.8	2.2529
1.1	3.0897	0.9	2.2542
1.2	3.1228	0.9	2.2557
1.2	3.138	1	2.2576
1.3	3.1721	1.1	2.2582
1.4	3.1879	1.1	2.2604
1.4	3.2202	1.2	2.2613
1.5	3.2533	1.2	2.2625
1.6	3.2828	1.3	2.2641
1.6	3.3107	1.4	2.2644
1.7	3.3247	1.4	2.2662
1.8	3.3467	1.5	2.2669
1.8	3.3566	1.5	2.2687
1.9	3.3767	1.5	2.2693
1.9	3.3851	1.6	2.2712
2	3.4015	1.6	2.2731
2	3.4102	1.7	2.2737
2.1	3.426	1.7	2.2752
2.2	3.4322	1.8	2.2771
2.2	3.4459	1.9	2.2777
2.3	3.4493	1.9	2.279
2.3	3.458	2	2.2811
2.4	3.462	2	2.2817
2.4	3.4679	2.1	2.2824
2.5	3.4716	2.1	2.2845
2.5	3.475	2.2	2.2848
2.6	3.4778	2.3	2.2864
2.7	3.48	2.3	2.2876
2.7	3.4797	2.4	2.2886
2.8	3.4797	2.4	2.2898
2.9	3.479	2.5	2.291
2.9	3.4775	2.5	2.2917
3	3.4756	2.5	2.2932
3.1	3.471	2.6	2.2945
3.1	3.4682	2.6	2.2957
3.2	3.4635	2.7	2.2969
3.2	3.4611	2.8	2.2988
3.3	3.4542	2.8	2.2994
3.3	3.4502	2.9	2.3013
3.4	3.4425	2.9	2.3025
3.4	3.4378	3	2.3034
3.5	3.4301	3	2.3044
3.6	3.4257	3.1	2.3059
3.6	3.4155	3.2	2.3065
3.7	3.4108	3.2	2.3084
3.7	3.4009	3.3	2.309
3.8	3.396	3.3	2.3103
3.8	3.3854	3.4	2.3112
3.9	3.3764	3.5	2.3115
4	3.3665	3.5	2.3143
4.1	3.3612	3.5	2.3149
4.1	3.351	3.5	2.3158
4.2	3.3473	3.6	2.3158
4.2	3.3377	3.7	2.3183
4.3	3.3327	3.7	2.3189
4.3	3.325	3.8	2.3202
4.4	3.32	3.8	2.3214
4.5	3.3126	3.9	2.3233
4.5	3.3085	4	2.3239
4.6	3.3002	4	2.3248
4.6	3.2974	4.1	2.3261
4.7	3.289	4.1	2.3264
4.7	3.285	4.2	2.3292
4.8	3.2794	4.2	2.3292
4.9	3.275	4.3	2.3301
4.9	3.2688	4.4	2.331
5	3.2654	4.4	2.3329
5	3.2589	4.5	2.3341
5.1	3.254	4.5	2.3344
5.2	3.249	4.5	2.3351
5.2	3.2456	4.6	2.336
5.3	3.2409	4.6	2.3375
5.4	3.2372	4.7	2.3388
5.4	3.2354	4.7	2.3394
5.5	3.2304	4.8	2.3406
5.5	3.2285	4.8	2.3416
5.6	3.2248	4.9	2.3428
5.6	3.2233	5	2.3428
5.7	3.2214	5	2.3434
5.8	3.2192	5.1	2.3444
5.8	3.2183	5.2	2.3472
5.9	3.2143	5.2	2.3478
5.9	3.2134	5.3	2.3487
6	3.2106	5.3	2.3493
6	3.2103	5.4	2.3496
6.1	3.2075	5.5	2.3515
6.1	3.2062	5.5	2.3531
6.2	3.2034	5.5	2.3537
6.3	3.201	5.5	2.354
6.4	3.1994	5.6	2.3549
6.4	3.1969	5.6	2.3558
6.5	3.1963	5.7	2.3568
6.5	3.1951	5.8	2.3589
6.6	3.1926	5.8	2.3589
6.6	3.192	5.9	2.3589
6.7	3.1901	5.9	2.3599
6.8	3.1892	6	2.3608
6.8	3.1879	6.1	2.3624
6.9	3.1873	6.1	2.3627
6.9	3.1851	6.2	2.3633
7	3.1845	6.2	2.3636
7	3.1839	6.3	2.3648
7.1	3.1827	6.3	2.3648
7.2	3.1817	6.4	2.3661
7.2	3.1802	6.5	2.3664
7.3	3.1783	6.5	2.3679
7.3	3.178	6.5	2.3686
7.4	3.1774	6.5	2.3686
7.5	3.1758	6.6	2.3692
7.5	3.174	6.7	2.3698
7.6	3.1737	6.7	2.3701
7.7	3.1727	6.8	2.3707
7.7	3.1718	6.8	2.3723
7.8	3.1696	6.9	2.3732
7.8	3.169	6.9	2.3738
7.9	3.1687	7	2.3741
8	3.1687	7.1	2.3741
8	3.1675	7.1	2.3738
8.1	3.1662	7.2	2.3744
8.1	3.1653	7.2	2.376
8.2	3.1634	7.3	2.376
8.2	3.1634	7.3	2.3769
8.3	3.1628	7.4	2.3763
8.4	3.1613	7.5	2.3772
8.4	3.161	7.5	2.3772
8.5	3.1597	7.5	2.3779
8.5	3.1588	7.5	2.3779
8.6	3.1588	7.6	2.3785
8.7	3.1582	7.7	2.3788
8.7	3.1576	7.7	2.3788
8.8	3.156	7.8	2.3791
8.8	3.1557	7.8	2.3797
8.9	3.1541	7.9	2.3803
9	3.1535	7.9	2.381
9	3.1529	8	2.381
9.1	3.152	8.1	2.3816
9.1	3.1517	8.1	2.3822
9.2	3.1501	8.2	2.3819
9.3	3.1495	8.2	2.3828
9.3	3.1489	8.3	2.3831
9.4	3.1486	8.4	2.3834
9.4	3.1479	8.4	2.3834
9.5	3.147	8.5	2.3841
9.5	3.1458	8.5	2.3841
9.6	3.1455	8.5	2.3844
9.7	3.1445	8.5	2.3844
9.7	3.1439	8.6	2.3844
9.8	3.143	8.7	2.3844
9.9	3.1421	8.7	2.3844
9.9	3.1414	8.8	2.3847
10	3.1414	8.8	2.385
10.1	3.1411	8.9	2.385
10.1	3.1411	9	2.385
10.2	3.1411	9	2.385
10.2	3.1393	9.1	2.3853
10.3	3.1383	9.1	2.3853
10.3	3.1371	9.2	2.3853
10.4	3.1368	9.3	2.3856
10.5	3.1368	9.3	2.3856
10.5	3.1368	9.4	2.3856
10.6	3.1355	9.4	2.3859
10.6	3.1349	9.5	2.3859
10.7	3.1337	9.5	2.3856
10.8	3.1331	9.5	2.3862
10.8	3.1324	9.6	2.3856
10.9	3.1324	9.6	2.3859
10.9	3.1324	9.7	2.3862
11	3.1309	9.8	2.3865
11.1	3.1306	9.8	2.3862
11.1	3.1303	9.9	2.3859
11.2	3.129	9.9	2.3859
11.3	3.1281	10	2.3868
11.3	3.1275	10	2.3865
11.4	3.1275	10.1	2.3865
11.4	3.1272	10.2	2.3862
11.5	3.1266	10.2	2.3868
11.5	3.1256	10.3	2.3865
11.6	3.125	10.3	2.3865
11.6	3.1247	10.4	2.3859
11.7	3.1234	10.4	2.3862
11.8	3.1231	10.5	2.3859
11.8	3.1228	10.5	2.3862
11.9	3.1225	10.5	2.3862
11.9	3.1225	10.6	2.3865
12	3.1213	10.7	2.3862
12	3.1213	10.7	2.3865
12.1	3.1203	10.8	2.3865
12.2	3.1197	10.8	2.3862
12.3	3.1185	10.9	2.3859
12.3	3.1182	10.9	2.3859
12.4	3.1182	11	2.3859
12.4	3.1176	11.1	2.3859
12.5	3.1176	11.1	2.3859
12.6	3.116	11.2	2.3859
12.6	3.1157	11.2	2.3859
12.7	3.1154	11.3	2.3859
12.7	3.1154	11.4	2.3856
12.8	3.1145	11.4	2.3856
12.8	3.1145	11.5	2.3859
12.9	3.1138	11.5	2.3859
12.9	3.1132	11.5	2.3856
13	3.1123	11.5	2.3853
13.1	3.1123	11.6	2.3856
13.1	3.1126	11.7	2.3853
13.2	3.1123	11.7	2.3856
13.2	3.1114	11.8	2.3856
13.3	3.111	11.8	2.3853
13.4	3.1104	11.9	2.385
13.4	3.1104	12	2.3856
13.5	3.1098	12	2.3853
13.6	3.1095	12.1	2.385
13.6	3.1086	12.1	2.3853
13.7	3.1086	12.2	2.3853
13.7	3.1086	12.2	2.385
13.8	3.1076	12.3	2.385
13.8	3.1076	12.4	2.385
13.9	3.1073	12.4	2.3853
14	3.107	12.5	2.385
14	3.1064	12.5	2.385
14.1	3.1064	12.5	2.385
14.1	3.1058	12.6	2.3847
14.2	3.1052	12.6	2.385
14.3	3.1052	12.7	2.385
14.3	3.1036	12.7	2.385
14.4	3.1036	12.8	2.3847
14.4	3.1033	12.8	2.3844
14.5	3.103	12.9	2.3847
14.6	3.1027	13	2.3841
14.6	3.1024	13	2.3844
14.7	3.1024	13.1	2.3844
14.7	3.1021	13.1	2.3844
14.8	3.1017	13.2	2.3844
14.9	3.1017	13.3	2.3844
14.9	3.1017	13.3	2.3844
15	3.1014	13.4	2.3841
15	3.1011	13.4	2.3841
15.1	3.1008	13.5	2.3841
15.2	3.1008	13.5	2.3841
15.2	3.1005	13.5	2.3841
15.3	3.0996	13.6	2.3834
15.3	3.0993	13.6	2.3834
15.4	3.099	13.7	2.3841
15.4	3.0986	13.7	2.3841
15.5	3.0983	13.8	2.3841
15.6	3.0977	13.9	2.3834
15.6	3.0974	13.9	2.3841
15.7	3.0977	14	2.3841
15.8	3.0977	14	2.3834
15.8	3.0971	14.1	2.3841
15.9	3.0971	14.2	2.3834
16	3.0977	14.2	2.3834
16	3.0974	14.3	2.3831
16.1	3.0971	14.3	2.3831
16.1	3.0968	14.4	2.3831
16.2	3.0968	14.4	2.3834
16.2	3.0968	14.5	2.3831
16.3	3.0965	14.5	2.3831
16.4	3.0968	14.5	2.3831
16.4	3.0968	14.6	2.3831
16.5	3.0965	14.6	2.3831
16.5	3.0965	14.7	2.3828
16.6	3.0968	14.7	2.3828
16.6	3.0965	14.8	2.3831
16.7	3.0965	14.9	2.3825
16.8	3.0965	14.9	2.3828
16.8	3.0962	15	2.3828
16.9	3.0962	15	2.3828
17	3.0962	15.1	2.3825
17	3.0959	15.2	2.3819
17.1	3.0962	15.2	2.3822
17.1	3.0962	15.3	2.3822
17.2	3.0955	15.3	2.3822
17.3	3.0959	15.4	2.3822
17.3	3.0962	15.4	2.3819
17.4	3.0962	15.5	2.3816
17.4	3.0962	15.5	2.3819
17.5	3.0962	15.5	2.3816
17.5	3.0962	15.6	2.3816
17.6	3.0965	15.6	2.3816
17.7	3.0965	15.7	2.3813
17.7	3.0962	15.7	2.3816
17.8	3.0965	15.8	2.3816
17.8	3.0968	15.9	2.3816
17.9	3.0968	15.9	2.3816
17.9	3.0968	16	2.3816
18	3.0968	16	2.3816
18.1	3.0971	16.1	2.3813
18.2	3.0971	16.2	2.3813
18.2	3.0974	16.2	2.3813
18.3	3.0974	16.3	2.381
18.3	3.0974	16.3	2.381
18.4	3.0974	16.4	2.381
18.5	3.0974	16.4	2.381
18.5	3.0974	16.5	2.381
18.6	3.0977	16.5	2.381
18.6	3.0977	16.5	2.3806
18.7	3.0977	16.6	2.381
18.7	3.098	16.7	2.3806
18.8	3.098	16.7	2.3806
18.9	3.0983	16.8	2.3803
18.9	3.099	16.8	2.38
19	3.0993	16.9	2.3803
19	3.0993	17	2.38
19.1	3.0996	17	2.38
19.2	3.0999	17.1	2.38
19.2	3.1005	17.1	2.3794
19.3	3.1005	17.2	2.3797
19.4	3.1008	17.3	2.3794
19.4	3.1008	17.3	2.3794
19.5	3.1008	17.4	2.3794
19.5	3.1011	17.4	2.3794
19.6	3.1014	17.5	2.3791
19.7	3.1014	17.5	2.3791
19.7	3.1014	17.5	2.3791
19.8	3.1014	17.6	2.3788
19.8	3.1014	17.6	2.3788
19.9	3.1017	17.7	2.3791
19.9	3.1017	17.8	2.3785
20	3.1017	17.8	2.3791
20.1	3.1021	17.9	2.3788
20.1	3.1024	17.9	2.3791
20.2	3.1024	18	2.3788
20.2	3.1027	18	2.3791
20.3	3.1027	18.1	2.3788
20.3	3.1027	18.2	2.3785
20.4	3.1027	18.2	2.3785
20.5	3.1027	18.3	2.3788
20.5	3.103	18.3	2.3794
20.6	3.1027	18.4	2.3788
20.7	3.1027	18.5	2.3791
20.7	3.1027	18.5	2.3788
20.8	3.1036	18.5	2.3791
20.8	3.1033	18.5	2.3788
20.9	3.1033	18.6	2.3788
21	3.1042	18.7	2.3788
21	3.1036	18.7	2.3788
21.1	3.1036	18.8	2.3782
21.1	3.1042	18.8	2.3782
21.2	3.1039	18.9	2.3782
21.2	3.1045	19	2.3782
21.3	3.1048	19	2.3782
21.4	3.1052	19.1	2.3782
21.4	3.1052	19.1	2.3782
21.5	3.1055	19.2	2.3782
21.6	3.1055	19.3	2.3782
21.6	3.1055	19.3	2.3779
21.7	3.1058	19.4	2.3779
21.8	3.1058	19.4	2.3775
21.8	3.1058	19.5	2.3779
21.9	3.1058	19.5	2.3779
21.9	3.1058	19.5	2.3782
22	3.1058	19.6	2.3779
22.1	3.1064	19.6	2.3782
22.1	3.1064	19.7	2.3775
22.2	3.1064	19.7	2.3779
22.2	3.1064	19.8	2.3779
22.3	3.107	19.9	2.3775
22.3	3.107	19.9	2.3775
22.4	3.1067	20	2.3775
22.5	3.107	20	2.3772
22.5	3.107	20.1	2.3775
22.6	3.107	20.2	2.3775
22.6	3.1067	20.2	2.3775
22.7	3.1073	20.3	2.3775
22.8	3.107	20.3	2.3775
22.9	3.107	20.4	2.3775
22.9	3.107	20.5	2.3775
23	3.1073	20.5	2.3775
23	3.1073	20.5	2.3772
23.1	3.1073	20.5	2.3775
23.1	3.1073	20.6	2.3775
23.2	3.1073	20.6	2.3775
23.3	3.107	20.7	2.3772
23.3	3.1073	20.8	2.3772
23.4	3.1073	20.8	2.3772
23.4	3.1073	20.9	2.3772
23.5	3.107	20.9	2.3772
23.5	3.1073	21	2.3775
23.6	3.1073	21.1	2.3772
23.7	3.1076	21.1	2.3772
23.7	3.1076	21.2	2.3769
23.8	3.1073	21.2	2.3769
23.8	3.1073	21.3	2.3769
23.9	3.1073	21.4	2.3772
24	3.1073	21.4	2.3766
24	3.1076	21.5	2.3772
24.1	3.1076	21.5	2.3772
24.2	3.1073	21.5	2.3769
24.2	3.107	21.5	2.3769
24.3	3.107	21.6	2.3763
24.3	3.107	21.7	2.376
24.4	3.107	21.7	2.3772
24.5	3.107	21.8	2.3769
24.5	3.107	21.8	2.376
24.6	3.1067	21.9	2.3769
24.6	3.1067	22	2.3757
24.7	3.1064	22	2.376
24.7	3.1064	22.1	2.3769
24.8	3.1067	22.1	2.3769
24.8	3.1067	22.2	2.376
24.9	3.1067	22.3	2.3769
25	3.1064	22.3	2.376
25	3.1061	22.4	2.376
25.1	3.1061	22.4	2.3772
25.2	3.1061	22.5	2.3772
25.2	3.1061	22.5	2.3772
25.3	3.1058	22.5	2.3769
25.4	3.1055	22.6	2.3757
25.4	3.1055	22.6	2.3772
25.5	3.1055	22.7	2.3757
25.5	3.1055	22.7	2.3769
25.6	3.1048	22.8	2.3754
25.6	3.1048	22.8	2.3757
25.7	3.1052	22.9	2.3757
25.7	3.1055	23	2.3766
25.8	3.1048	23	2.3769
25.9	3.1042	23.1	2.3766
25.9	3.1052	23.1	2.3769
26	3.1048	23.2	2.3754
26.1	3.1048	23.3	2.3769
26.1	3.1048	23.3	2.3769
26.2	3.1048	23.4	2.3757
26.3	3.1039	23.4	2.3766
26.3	3.1045	23.5	2.3757
26.4	3.1045	23.5	2.3757
26.5	3.1045	23.5	2.3766
26.5	3.1036	23.6	2.3769
26.6	3.1036	23.6	2.3754
26.7	3.1045	23.7	2.3754
26.7	3.1045	23.7	2.3754
26.8	3.1039	23.8	2.3766
26.8	3.1039	23.8	2.3766
26.9	3.1039	23.9	2.3757
27	3.1036	24	2.3769
27	3.103	24	2.3757
27.1	3.103	24.1	2.3757
27.1	3.103	24.1	2.3766
27.2	3.103	24.2	2.3754
27.2	3.103	24.3	2.3766
27.3	3.103	24.3	2.3766
27.3	3.1027	24.4	2.3766
27.4	3.1027	24.4	2.3757
27.5	3.1027	24.5	2.3769
27.6	3.1027	24.5	2.3757
27.6	3.103	24.5	2.3766
27.7	3.103	24.6	2.3754
27.7	3.103	24.6	2.3754
27.8	3.103	24.7	2.3766
27.9	3.103	24.7	2.3754
27.9	3.103	24.8	2.3757
28	3.103	24.8	2.3766
28	3.1027	24.9	2.3766
28.1	3.1027	25	2.3766
28.1	3.1027	25	2.3757
28.2	3.1027	25.1	2.3757
28.2	3.1024	25.1	2.3769
28.3	3.1024	25.2	2.3766
28.4	3.1024	25.2	2.3769
28.4	3.1024	25.3	2.3766
28.5	3.1024	25.4	2.3754
28.5	3.1027	25.4	2.3766
28.6	3.1027	25.5	2.3766
28.7	3.1027	25.5	2.3766
28.7	3.1027	25.5	2.3766
28.8	3.1027	25.6	2.3766
28.9	3.1024	25.6	2.3766
28.9	3.1027	25.7	2.3766
29	3.1027	25.7	2.3766
29	3.1024	25.8	2.3754
29.1	3.1024	25.8	2.3766
29.2	3.103	25.9	2.3766
29.2	3.103	26	2.3766
29.3	3.103	26	2.3766
29.3	3.103	26.1	2.3754
29.4	3.103	26.1	2.3754
29.4	3.103	26.2	2.3766
29.5	3.1027	26.3	2.3769
29.6	3.1027	26.3	2.3763
29.6	3.1027	26.4	2.3766
29.7	3.1027	26.4	2.3754
29.7	3.103	26.5	2.3754
29.8	3.103	26.5	2.3766
29.9	3.1033	26.5	2.3766
30	3.1033	26.6	2.3754
30	3.1036	26.6	2.3766
30.1	3.1036	26.7	2.3754
30.1	3.1036	26.7	2.3754
30.2	3.1039	26.8	2.3751
30.2	3.1039	26.9	2.3763
30.3	3.1039	26.9	2.3766
30.4	3.1039	27	2.3766
30.4	3.1048	27	2.3763
30.5	3.1052	27.1	2.3763
30.5	3.1052	27.1	2.3754
30.6	3.1052	27.2	2.3754
30.6	3.1055	27.3	2.3763
30.7	3.1061	27.3	2.3754
30.7	3.1061	27.4	2.3763
30.8	3.1067	27.4	2.3757
30.9	3.1067	27.5	2.3754
30.9	3.1073	27.5	2.3751
31	3.1076	27.5	2.3751
31.1	3.1076	27.6	2.376
31.1	3.1076	27.6	2.3763
31.2	3.1076	27.7	2.3751
31.2	3.1079	27.8	2.3757
31.3	3.1083	27.8	2.376
31.4	3.1083	27.9	2.3751
31.4	3.1083	27.9	2.376
31.5	3.1083	28	2.376
31.5	3.1086	28	2.376
31.6	3.1086	28.1	2.376
31.7	3.1089	28.2	2.3763
31.7	3.1089	28.2	2.376
31.8	3.1089	28.3	2.376
31.8	3.1089	28.3	2.376
31.9	3.1089	28.4	2.376
31.9	3.1095	28.4	2.376
32	3.1092	28.5	2.376
32	3.1092	28.5	2.3748
32.1	3.1092	28.5	2.376
32.2	3.1101	28.6	2.3763
32.3	3.1101	28.6	2.376
32.3	3.1104	28.7	2.3748
32.4	3.1107	28.8	2.3751
32.5	3.111	28.8	2.3751
32.5	3.111	28.9	2.3748
32.6	3.111	28.9	2.3757
32.6	3.1114	29	2.3757
32.7	3.1114	29.1	2.3751
32.7	3.1114	29.1	2.3757
32.8	3.1114	29.2	2.3757
32.9	3.1117	29.2	2.376
32.9	3.1117	29.3	2.3748
33	3.1117	29.4	2.3748
33	3.112	29.4	2.3754
33.1	3.112	29.5	2.3748
33.1	3.1123	29.5	2.3757
33.2	3.1123	29.5	2.3757
33.3	3.1123	29.5	2.3748
33.3	3.1123	29.6	2.3744
33.4	3.1123	29.7	2.3748
33.5	3.1123	29.7	2.3757
33.5	3.1123	29.8	2.3757
33.6	3.1123	29.8	2.3757
33.6	3.1123	29.9	2.3741
33.7	3.1123	30	2.3744
33.8	3.1123	30	2.3744
33.8	3.1123	30.1	2.3751
33.9	3.1123	30.1	2.3748
34	3.1123	30.2	2.3751
34	3.1123	30.3	2.3751
34.1	3.1123	30.3	2.3751
34.1	3.1129	30.4	2.3744
34.2	3.1129	30.4	2.3748
34.2	3.1129	30.5	2.3751
34.3	3.1129	30.5	2.3751
34.3	3.1132	30.5	2.3748
34.4	3.1126	30.6	2.3744
34.5	3.1132	30.6	2.3748
34.6	3.1135	30.7	2.3748
34.6	3.1135	30.8	2.3741
34.7	3.1135	30.9	2.3748
34.7	3.1138	30.9	2.3741
34.8	3.1138	31	2.3744
34.9	3.1138	31	2.3751
34.9	3.1135	31.1	2.3741
35	3.1132	31.2	2.3741
35	3.1132	31.2	2.3741
35.1	3.1132	31.3	2.3741
35.1	3.1132	31.3	2.3741
35.2	3.1132	31.4	2.3744
35.3	3.1138	31.5	2.3744
35.3	3.1132	31.5	2.3738
35.4	3.1132	31.5	2.3741
35.4	3.1132	31.5	2.3738
35.5	3.1132	31.6	2.3748
35.5	3.1132	31.7	2.3741
35.6	3.1135	31.7	2.3744
35.7	3.1132	31.8	2.3741
35.7	3.1132	31.9	2.3741
35.8	3.1132	31.9	2.3748
35.9	3.1132	32	2.3748
35.9	3.1132	32	2.3741
36	3.1132	32.1	2.3741
36.1	3.1132	32.1	2.3744
36.1	3.1135	32.2	2.3744
36.2	3.1135	32.3	2.3738
36.2	3.1132	32.3	2.3738
36.3	3.1132	32.4	2.3738
36.3	3.1135	32.4	2.3744
36.4	3.1132	32.5	2.3744
36.5	3.1129	32.5	2.3744
36.5	3.1129	32.5	2.3744
36.6	3.1129	32.6	2.3738
36.6	3.1129	32.6	2.3744
36.7	3.1129	32.7	2.3738
36.7	3.1126	32.7	2.3738
36.8	3.1126	32.8	2.3738
36.9	3.1123	32.9	2.3744
37	3.1123	32.9	2.3744
37	3.1123	33	2.3744
37.1	3.1123	33	2.3738
37.1	3.1123	33.1	2.3744
37.2	3.1123	33.2	2.3738
37.3	3.1123	33.2	2.3738
37.3	3.1123	33.3	2.3744
37.4	3.1123	33.3	2.3744
37.4	3.1123	33.4	2.3741
37.5	3.1123	33.5	2.3744
37.5	3.1123	33.5	2.3741
37.6	3.1123	33.5	2.3744
37.7	3.112	33.5	2.3744
37.7	3.1123	33.6	2.3738
37.8	3.1123	33.6	2.3738
37.8	3.112	33.7	2.3738
37.9	3.112	33.8	2.3744
37.9	3.112	33.8	2.3738
38	3.112	33.9	2.3738
38.1	3.1114	33.9	2.3738
38.2	3.1117	34	2.3741
38.2	3.111	34	2.3738
38.3	3.1114	34.1	2.3741
38.3	3.111	34.2	2.3744
38.4	3.1107	34.2	2.3738
38.5	3.1114	34.3	2.3738
38.5	3.1114	34.3	2.3748
38.6	3.1114	34.4	2.3741
38.6	3.1107	34.5	2.3738
38.7	3.111	34.5	2.3744
38.7	3.1114	34.5	2.3738
38.8	3.1114	34.5	2.3741
38.9	3.1114	34.6	2.3744
38.9	3.1114	34.7	2.3738
39	3.1114	34.7	2.3738
39	3.111	34.8	2.3741
39.1	3.1107	34.8	2.3741
39.1	3.1107	34.9	2.3741
39.2	3.1114	35	2.3741
39.3	3.1104	35	2.3744
39.4	3.1107	35.1	2.3741
39.4	3.111	35.1	2.3744
39.5	3.111	35.2	2.3741
39.5	3.1107	35.2	2.3738
39.6	3.1107	35.3	2.3741
39.6	3.1101	35.4	2.3741
39.7	3.1101	35.4	2.3738
39.8	3.1101	35.5	2.3741
39.8	3.1101	35.5	2.3741
39.9	3.1101	35.5	2.3741
39.9	3.1101	35.6	2.3741
40	3.1101	35.6	2.3738
40	3.1101	35.7	2.3741
40.1	3.1098	35.7	2.3741
40.2	3.1092	35.8	2.3741
40.2	3.1092	35.8	2.3741
40.3	3.1089	35.9	2.3741
40.3	3.1092	36	2.3741
40.4	3.1098	36	2.3741
40.5	3.1095	36.1	2.3741
40.5	3.1092	36.1	2.3744
40.6	3.1089	36.2	2.3744
40.7	3.1092	36.3	2.3744
40.7	3.1092	36.3	2.3741
40.8	3.1086	36.4	2.3741
40.9	3.1092	36.4	2.3744
40.9	3.1089	36.5	2.3741
41	3.1089	36.5	2.3741
41	3.1089	36.5	2.3741
41.1	3.1089	36.6	2.3741
41.1	3.1089	36.6	2.3738
41.2	3.1086	36.7	2.3741
41.2	3.1086	36.7	2.3738
41.3	3.1089	36.8	2.3741
41.4	3.1092	36.9	2.3738
41.4	3.1092	36.9	2.3741
41.5	3.1092	37	2.3738
41.5	3.1089	37	2.3738
41.6	3.1092	37.1	2.3738
41.7	3.1092	37.1	2.3738
41.7	3.1092	37.2	2.3738
41.8	3.1092	37.3	2.3738
41.9	3.1092	37.3	2.3738
41.9	3.1095	37.4	2.3738
42	3.1095	37.4	2.3735
42	3.1095	37.5	2.3738
42.1	3.1098	37.5	2.3738
42.1	3.1098	37.5	2.3738
42.2	3.1098	37.6	2.3738
42.3	3.1101	37.6	2.3741
42.3	3.1101	37.7	2.3738
42.4	3.1098	37.7	2.3741
42.4	3.1098	37.8	2.3741
42.5	3.1107	37.9	2.3741
42.6	3.1107	37.9	2.3738
42.6	3.1101	38	2.3741
42.7	3.1107	38	2.3738
42.7	3.1107	38.1	2.3738
42.8	3.1114	38.2	2.3738
42.9	3.1114	38.2	2.3738
42.9	3.1114	38.3	2.3738
43	3.1117	38.3	2.3738
43.1	3.1117	38.4	2.3738
43.1	3.1117	38.4	2.3738
43.2	3.1117	38.5	2.3741
43.2	3.112	38.5	2.3738
43.3	3.112	38.5	2.3741
43.4	3.1123	38.6	2.3738
43.4	3.1123	38.6	2.3738
43.5	3.1123	38.7	2.3738
43.5	3.1123	38.8	2.3741
43.6	3.1123	38.8	2.3738
43.6	3.1123	38.9	2.3741
43.7	3.1126	38.9	2.3741
43.8	3.1126	39	2.3738
43.8	3.1126	39.1	2.3741
43.9	3.1126	39.1	2.3741
44	3.1132	39.2	2.3741
44	3.1135	39.2	2.3738
44.1	3.1138	39.3	2.3741
44.2	3.1138	39.4	2.3738
44.2	3.1141	39.4	2.3741
44.3	3.1138	39.5	2.3741
44.3	3.1138	39.5	2.3741
44.4	3.1138	39.5	2.3741
44.5	3.1145	39.5	2.3744
44.5	3.1148	39.6	2.3744
44.6	3.1141	39.7	2.3741
44.6	3.1141	39.7	2.3741
44.7	3.1141	39.8	2.3741
44.7	3.1141	39.8	2.3741
44.8	3.1148	39.9	2.3741
44.8	3.1154	40	2.3741
44.9	3.1154	40	2.3741
45	3.1151	40.1	2.3738
45	3.1151	40.2	2.3741
45.1	3.1154	40.2	2.3741
45.2	3.116	40.3	2.3741
45.2	3.1163	40.3	2.3741
45.3	3.116	40.4	2.3741
45.3	3.116	40.4	2.3744
45.4	3.1163	40.5	2.3741
45.5	3.1166	40.5	2.3741
45.5	3.1166	40.5	2.3744
45.6	3.1169	40.6	2.3741
45.6	3.1169	40.6	2.3738
45.7	3.1169	40.7	2.3738
45.8	3.1172	40.8	2.3738
45.8	3.1172	40.8	2.3738
45.9	3.1169	40.9	2.3738
45.9	3.1172	40.9	2.3741
46	3.1179	41	2.3738
46	3.1176	41	2.3738
46.1	3.1176	41.1	2.3744
46.2	3.1176	41.2	2.3741
46.2	3.1179	41.2	2.3741
46.3	3.1179	41.3	2.3741
46.4	3.1179	41.3	2.3741
46.4	3.1179	41.4	2.3741
46.5	3.1179	41.5	2.3741
46.5	3.1182	41.5	2.3741
46.6	3.1182	41.5	2.3744
46.7	3.1182	41.5	2.3741
46.7	3.1182	41.6	2.3741
46.8	3.1182	41.7	2.3741
46.8	3.1182	41.7	2.3741
46.9	3.1179	41.8	2.3741
47	3.1179	41.9	2.3741
47	3.1179	41.9	2.3744
47.1	3.1182	42	2.3741
47.1	3.1182	42	2.3738
47.2	3.1182	42.1	2.3741
47.2	3.1182	42.1	2.3738
47.3	3.1179	42.2	2.3738
47.3	3.1182	42.3	2.3741
47.4	3.1182	42.3	2.3738
47.5	3.1179	42.4	2.3741
47.6	3.1179	42.4	2.3741
47.6	3.1179	42.5	2.3741
47.7	3.1179	42.5	2.3741
47.7	3.1179	42.5	2.3741
47.8	3.1182	42.6	2.3741
47.9	3.1182	42.6	2.3741
47.9	3.1179	42.7	2.3744
48	3.1179	42.8	2.3741
48	3.1182	42.8	2.3744
48.1	3.1182	42.9	2.3741
48.2	3.1182	42.9	2.3741
48.2	3.1179	43	2.3741
48.3	3.1179	43	2.3741
48.3	3.1176	43.1	2.3741
48.4	3.1179	43.2	2.3741
48.4	3.1176	43.2	2.3738
48.5	3.1172	43.3	2.3738
48.6	3.1172	43.3	2.3741
48.6	3.1169	43.4	2.3744
48.7	3.1169	43.4	2.3741
48.8	3.1169	43.5	2.3741
48.8	3.1169	43.5	2.3744
48.9	3.1169	43.5	2.3741
48.9	3.1169	43.6	2.3741
49	3.1169	43.6	2.3741
49.1	3.1166	43.7	2.3741
49.1	3.1163	43.8	2.3741
49.2	3.1163	43.8	2.3741
49.2	3.1166	43.9	2.3738
49.3	3.1166	43.9	2.3741
49.4	3.1163	44	2.3744
49.4	3.1163	44	2.3741
49.5	3.1163	44.1	2.3741
49.5	3.1163	44.2	2.3744
49.6	3.1157	44.2	2.3741
49.6	3.1154	44.3	2.3738
49.7	3.1154	44.3	2.3741
49.7	3.1151	44.4	2.3741
49.8	3.1148	44.4	2.3744
49.9	3.1154	44.5	2.3738
50	3.1154	44.5	2.3741
50	3.1151	44.5	2.3738
50.1	3.1145	44.6	2.3741
50.1	3.1141	44.6	2.3744
50.2	3.1141	44.7	2.3738
50.3	3.1145	44.8	2.3741
50.3	3.1145	44.8	2.3741
50.4	3.1138	44.9	2.3741
50.4	3.1138	44.9	2.3741
50.5	3.1138	45	2.3741
50.5	3.1138	45	2.3738
50.6	3.1135	45.1	2.3741
50.7	3.1145	45.2	2.3741
50.7	3.1145	45.2	2.3744
50.8	3.1141	45.3	2.3738
50.8	3.1138	45.3	2.3741
50.9	3.1138	45.4	2.3741
50.9	3.1132	45.4	2.3741
51	3.1132	45.5	2.3741
51.1	3.1129	45.5	2.3741
51.2	3.1129	45.5	2.3738
51.2	3.1126	45.6	2.3744
51.3	3.1126	45.6	2.3744
51.3	3.1126	45.7	2.3741
51.4	3.1123	45.8	2.3741
51.5	3.1123	45.8	2.3741
51.5	3.1123	45.9	2.3741
51.6	3.1123	45.9	2.3738
51.6	3.1123	46	2.3738
51.7	3.1123	46.1	2.3741
51.7	3.112	46.1	2.3738
51.8	3.1123	46.2	2.3738
51.9	3.1123	46.2	2.3741
51.9	3.1123	46.3	2.3741
52	3.1123	46.3	2.3741
52	3.112	46.4	2.3741
52.1	3.112	46.5	2.3741
52.2	3.112	46.5	2.3741
52.2	3.112	46.5	2.3741
52.3	3.1117	46.5	2.3741
52.4	3.1117	46.6	2.3741
52.4	3.1114	46.7	2.3738
52.5	3.1117	46.7	2.3741
52.6	3.1117	46.8	2.3741
52.6	3.1117	46.8	2.3741
52.7	3.1117	46.9	2.3741
52.7	3.1114	46.9	2.3738
52.8	3.1107	47	2.3741
52.8	3.111	47.1	2.3741
52.9	3.111	47.1	2.3741
53	3.1114	47.2	2.3738
53	3.1114	47.2	2.3738
53.1	3.111	47.3	2.3738
53.1	3.1107	47.3	2.3741
53.2	3.111	47.4	2.3741
53.2	3.1107	47.5	2.3741
53.3	3.111	47.5	2.3741
53.4	3.111	47.5	2.3741
53.4	3.1107	47.5	2.3741
53.5	3.111	47.6	2.3741
53.6	3.1114	47.7	2.3741
53.6	3.1114	47.7	2.3741
53.7	3.1107	47.8	2.3741
53.8	3.1107	47.8	2.3738
53.8	3.111	47.9	2.3741
53.9	3.1114	48	2.3741
53.9	3.1114	48	2.3741
54	3.1114	48.1	2.3741
54	3.1114	48.1	2.3741
54.1	3.1114	48.2	2.3741
54.2	3.111	48.2	2.3741
54.2	3.1114	48.3	2.3738
54.3	3.1117	48.4	2.3738
54.3	3.1117	48.4	2.3738
54.4	3.1117	48.5	2.3735
54.4	3.1117	48.5	2.3738
54.5	3.1117	48.5	2.3741
54.6	3.1117	48.6	2.3741
54.6	3.112	48.6	2.3738
54.7	3.112	48.7	2.3738
54.8	3.1123	48.7	2.3741
54.8	3.1123	48.8	2.3738
54.9	3.1123	48.8	2.3738
54.9	3.1123	48.9	2.3738
55	3.1123	49	2.3735
55.1	3.1123	49	2.3735
55.1	3.1123	49.1	2.3738
55.2	3.1126	49.1	2.3738
55.2	3.1129	49.2	2.3735
55.3	3.1129	49.3	2.3738
55.3	3.1129	49.3	2.3738
55.4	3.1132	49.4	2.3738
55.5	3.1132	49.4	2.3738
55.5	3.1141	49.5	2.3738
55.6	3.1141	49.5	2.3735
55.6	3.1135	49.5	2.3738
55.7	3.1141	49.6	2.3738
55.8	3.1138	49.6	2.3738
55.8	3.1141	49.7	2.3738
55.9	3.1148	49.8	2.3735
56	3.1148	49.8	2.3735
56	3.1148	49.9	2.3735
56.1	3.1141	49.9	2.3735
56.1	3.1145	50	2.3732
56.2	3.1145	50.1	2.3735
56.3	3.1148	50.1	2.3735
56.3	3.1148	50.2	2.3735
56.4	3.1157	50.2	2.3732
56.4	3.116	50.3	2.3735
56.5	3.1154	50.3	2.3735
56.5	3.1154	50.4	2.3735
56.6	3.1157	50.5	2.3735
56.7	3.116	50.5	2.3735
56.7	3.116	50.5	2.3735
56.8	3.1163	50.5	2.3735
56.8	3.1166	50.6	2.3732
56.9	3.1166	50.7	2.3732
57	3.1169	50.7	2.3735
57	3.1172	50.8	2.3735
57.1	3.1172	50.8	2.3735
57.2	3.1176	50.9	2.3735
57.2	3.1172	51	2.3732
57.3	3.1172	51	2.3732
57.3	3.1176	51.1	2.3732
57.4	3.1176	51.1	2.3732
57.5	3.1176	51.2	2.3732
57.5	3.1176	51.2	2.3735
57.6	3.1179	51.3	2.3735
57.6	3.1179	51.4	2.3735
57.7	3.1179	51.4	2.3735
57.7	3.1179	51.5	2.3735
57.8	3.1179	51.5	2.3729
57.8	3.1182	51.5	2.3729
57.9	3.1179	51.6	2.3735
58	3.1179	51.6	2.3732
58	3.1182	51.7	2.3732
58.1	3.1179	51.7	2.3732
58.2	3.1179	51.8	2.3729
58.2	3.1179	51.8	2.3732
58.3	3.1182	51.9	2.3732
58.4	3.1182	52	2.3732
58.4	3.1185	52	2.3732
58.5	3.1182	52.1	2.3732
58.5	3.1182	52.1	2.3729
58.6	3.1182	52.2	2.3732
58.6	3.1182	52.3	2.3732
58.7	3.1182	52.3	2.3729
58.8	3.1182	52.4	2.3732
58.8	3.1182	52.4	2.3729
58.9	3.1182	52.5	2.3729
58.9	3.1182	52.5	2.3732
59	3.1182	52.5	2.3732
59	3.1179	52.6	2.3732
59.1	3.1182	52.6	2.3732
59.2	3.1182	52.7	2.3729
59.2	3.1182	52.7	2.3729
59.3	3.1182	52.8	2.3729
59.4	3.1179	52.9	2.3729
59.4	3.1182	52.9	2.3732
59.5	3.1182	53	2.3732
59.5	3.1182	53	2.3732
59.6	3.1182	53.1	2.3729
59.7	3.1179	53.2	2.3729
59.7	3.1182	53.2	2.3732
59.8	3.1182	53.3	2.3732
59.8	3.1179	53.3	2.3729
59.9	3.1179	53.4	2.3729
60	3.1179	53.5	2.3732
60	3.1179	53.5	2.3732
60.1	3.1179	53.5	2.3732
60.1	3.1182	53.5	2.3729
60.2	3.1179	53.6	2.3732
60.2	3.1182	53.6	2.3732
60.3	3.1182	53.7	2.3729
60.4	3.1179	53.8	2.3729
60.4	3.1179	53.8	2.3732
60.5	3.1179	53.9	2.3729
60.6	3.1179	53.9	2.3729
60.6	3.1179	54	2.3732
60.7	3.1179	54.1	2.3729
60.7	3.1176	54.1	2.3732
60.8	3.1176	54.2	2.3732
60.9	3.1179	54.2	2.3732
60.9	3.1169	54.3	2.3732
61	3.1169	54.4	2.3732
61	3.1169	54.4	2.3732
61.1	3.1169	54.5	2.3735
61.1	3.1166	54.5	2.3735
61.2	3.1166	54.5	2.3732
61.3	3.1163	54.5	2.3735
61.3	3.1163	54.6	2.3732
61.4	3.1163	54.7	2.3735
61.4	3.1163	54.7	2.3735
61.5	3.1163	54.8	2.3735
61.5	3.116	54.8	2.3735
61.6	3.116	54.9	2.3735
61.7	3.116	54.9	2.3735
61.8	3.1151	55	2.3735
61.8	3.1151	55.1	2.3738
61.9	3.116	55.1	2.3729
61.9	3.116	55.2	2.3732
62	3.1151	55.2	2.3735
62.1	3.1151	55.3	2.3735
62.1	3.1148	55.4	2.3735
62.2	3.1151	55.4	2.3735
62.2	3.1151	55.5	2.3735
62.3	3.1141	55.5	2.3732
62.3	3.1145	55.5	2.3738
62.4	3.1145	55.6	2.3738
62.5	3.1141	55.6	2.3738
62.5	3.1148	55.7	2.3741
62.6	3.1148	55.7	2.3738
62.6	3.1148	55.8	2.3735
62.7	3.1145	55.8	2.3735
62.7	3.1145	55.9	2.3735
62.8	3.1145	56	2.3738
62.9	3.1135	56	2.3735
63	3.1135	56.1	2.3735
63	3.1129	56.1	2.3735
63.1	3.1129	56.2	2.3735
63.1	3.1129	56.3	2.3735
63.2	3.1135	56.3	2.3735
63.3	3.1129	56.4	2.3735
63.3	3.1126	56.4	2.3741
63.4	3.1126	56.5	2.3738
63.4	3.1126	56.5	2.3738
63.5	3.1126	56.5	2.3738
63.6	3.1123	56.6	2.3738
63.6	3.1123	56.6	2.3735
63.7	3.1123	56.7	2.3735
63.7	3.1123	56.7	2.3738
63.8	3.1123	56.8	2.3738
63.8	3.1126	56.9	2.3735
63.9	3.1123	56.9	2.3735
64	3.1123	57	2.3735
64	3.1123	57	2.3738
64.1	3.1123	57.1	2.3738
64.2	3.1117	57.2	2.3738
64.2	3.112	57.2	2.3738
64.3	3.1117	57.3	2.3738
64.3	3.1117	57.3	2.3741
64.4	3.1117	57.4	2.3741
64.5	3.1117	57.5	2.3741
64.5	3.1117	57.5	2.3738
64.6	3.1117	57.5	2.3741
64.6	3.1117	57.5	2.3741
64.7	3.1117	57.6	2.3741
64.7	3.1114	57.6	2.3738
64.8	3.111	57.7	2.3738
64.8	3.111	57.8	2.3738
64.9	3.1107	57.8	2.3738
65	3.1107	57.9	2.3738
65	3.111	57.9	2.3741
65.1	3.111	58	2.3741
65.1	3.1107	58.1	2.3741
65.2	3.1107	58.1	2.3744
65.3	3.1107	58.2	2.3741
65.3	3.1107	58.2	2.3738
65.4	3.1107	58.3	2.3741
65.5	3.1107	58.3	2.3738
65.5	3.1107	58.4	2.3741
65.6	3.1107	58.5	2.3741
65.6	3.1114	58.5	2.3741
65.7	3.1114	58.5	2.3741
65.7	3.1107	58.5	2.3738
65.8	3.1107	58.6	2.3738
65.9	3.1107	58.7	2.3741
65.9	3.1107	58.7	2.3738
66	3.111	58.8	2.3741
66	3.111	58.8	2.3738
66.1	3.111	58.9	2.3738
66.1	3.111	58.9	2.3738
66.2	3.1114	59	2.3738
66.3	3.1117	59.1	2.3741
66.3	3.1114	59.1	2.3738
66.4	3.1117	59.2	2.3738
66.5	3.1117	59.2	2.3738
66.5	3.1117	59.3	2.3738
66.6	3.1117	59.4	2.3738
66.7	3.1117	59.4	2.3738
66.7	3.112	59.5	2.3741
66.8	3.112	59.5	2.3738
66.8	3.112	59.5	2.3738
66.9	3.112	59.5	2.3738
67	3.112	59.6	2.3738
67	3.112	59.7	2.3741
67.1	3.112	59.7	2.3741
67.1	3.1123	59.8	2.3741
67.2	3.112	59.8	2.3741
67.2	3.112	59.9	2.3741
67.3	3.1123	59.9	2.3738
67.4	3.1123	60	2.3741
67.4	3.1126	60.1	2.3738
67.5	3.1126	60.1	2.3738
67.6	3.1129	60.2	2.3738
67.6	3.1129	60.2	2.3738
67.7	3.1132	60.3	2.3741
67.7	3.1138	60.4	2.3741
67.8	3.1138	60.4	2.3735
67.9	3.1141	60.5	2.3735
67.9	3.1145	60.5	2.3735
68	3.1145	60.5	2.3738
68.1	3.1145	60.5	2.3738
68.1	3.1145	60.6	2.3744
68.2	3.1145	60.7	2.3744
68.2	3.1145	60.7	2.3744
68.3	3.1145	60.8	2.3738
68.3	3.1145	60.8	2.3738
68.4	3.1145	60.9	2.3741
68.4	3.1151	61	2.3738
68.5	3.1151	61	2.3738
68.6	3.1151	61.1	2.3738
68.6	3.1151	61.1	2.3738
68.7	3.1157	61.2	2.3738
68.8	3.1157	61.3	2.3735
68.8	3.116	61.3	2.3735
68.9	3.116	61.4	2.3741
69	3.116	61.4	2.3738
69	3.116	61.5	2.3741
69.1	3.1163	61.5	2.3741
69.1	3.1163	61.5	2.3741
69.2	3.1163	61.6	2.3738
69.3	3.116	61.6	2.3738
69.3	3.1163	61.7	2.3738
69.4	3.1163	61.7	2.3741
69.4	3.1163	61.8	2.3738
69.5	3.1169	61.9	2.3738
69.6	3.1169	61.9	2.3741
69.6	3.1172	62	2.3741
69.7	3.1169	62	2.3738
69.7	3.1169	62.1	2.3738
69.8	3.1176	62.2	2.3735
69.9	3.1179	62.2	2.3738
69.9	3.1176	62.3	2.3735
70	3.1176	62.3	2.3735
70.1	3.1179	62.4	2.3741
70.1	3.1179	62.5	2.3741
70.2	3.1179	62.5	2.3738
70.3	3.1179	62.5	2.3738
70.3	3.1179	62.5	2.3738
70.4	3.1179	62.6	2.3738
70.4	3.1179	62.7	2.3735
70.5	3.1179	62.7	2.3738
70.5	3.1179	62.8	2.3738
70.6	3.1179	62.8	2.3738
70.7	3.1179	62.9	2.3738
70.7	3.1179	62.9	2.3738
70.8	3.1179	63	2.3735
70.8	3.1182	63.1	2.3738
70.9	3.1182	63.1	2.3738
71	3.1179	63.2	2.3735
71	3.1179	63.2	2.3738
71.1	3.1179	63.3	2.3738
71.2	3.1179	63.4	2.3738
71.2	3.1179	63.4	2.3738
71.3	3.1179	63.5	2.3735
71.4	3.1179	63.5	2.3738
71.4	3.1176	63.5	2.3735
71.5	3.1179	63.6	2.3738
71.5	3.1179	63.6	2.3741
71.6	3.1179	63.7	2.3735
71.7	3.1179	63.7	2.3741
71.7	3.1179	63.8	2.3738
71.8	3.1179	63.9	2.3735
71.8	3.1179	63.9	2.3738
71.9	3.1179	64	2.3735
71.9	3.1179	64	2.3738
72	3.1179	64.1	2.3735
72	3.1179	64.2	2.3738
72.1	3.1179	64.2	2.3738
72.2	3.1179	64.3	2.3738
72.2	3.1176	64.3	2.3738
72.3	3.1176	64.4	2.3738
72.4	3.1179	64.4	2.3738
72.4	3.1176	64.5	2.3735
72.5	3.1172	64.5	2.3735
72.6	3.1172	64.5	2.3735
72.6	3.1176	64.6	2.3735
72.7	3.1172	64.6	2.3735
72.7	3.1169	64.7	2.3735
72.8	3.1169	64.8	2.3738
72.8	3.1166	64.8	2.3738
72.9	3.1166	64.9	2.3738
73	3.1166	64.9	2.3738
73	3.1166	65	2.3738
73.1	3.1166	65.1	2.3738
73.1	3.1166	65.1	2.3741
73.2	3.1157	65.2	2.3741
73.2	3.116	65.2	2.3738
73.3	3.116	65.3	2.3741
73.4	3.1157	65.4	2.3738
73.4	3.1154	65.4	2.3741
73.5	3.1154	65.5	2.3738
73.6	3.1163	65.5	2.3738
73.6	3.1163	65.5	2.3738
73.7	3.1157	65.6	2.3738
73.8	3.1154	65.6	2.3741
73.8	3.1148	65.7	2.3741
73.9	3.1148	65.7	2.3738
73.9	3.1151	65.8	2.3738
74	3.1145	65.8	2.3738
74	3.1145	65.9	2.3741
74.1	3.1148	66	2.3738
74.1	3.1145	66	2.3738
74.2	3.1145	66.1	2.3738
74.3	3.1148	66.1	2.3738
74.3	3.1145	66.2	2.3738
74.4	3.1145	66.3	2.3738
74.4	3.1145	66.3	2.3738
74.5	3.1145	66.4	2.3738
74.6	3.1141	66.4	2.3741
74.6	3.1138	66.5	2.3738
74.7	3.1138	66.5	2.3738
74.8	3.1138	66.5	2.3738
74.8	3.1132	66.6	2.3738
74.9	3.1135	66.6	2.3738
75	3.1135	66.7	2.3738
75	3.1129	66.7	2.3738
75.1	3.1129	66.8	2.3738
75.1	3.1126	66.9	2.3741
75.2	3.1126	66.9	2.3738
75.3	3.1126	67	2.3738
75.3	3.1123	67	2.3741
75.4	3.1123	67.1	2.3744
75.4	3.1123	67.1	2.3741
75.5	3.1123	67.2	2.3744
75.5	3.1123	67.3	2.3738
75.6	3.1123	67.3	2.3741
75.7	3.1126	67.4	2.3738
75.7	3.1123	67.4	2.3741
75.8	3.112	67.5	2.3741
75.9	3.1123	67.5	2.3741
75.9	3.1123	67.5	2.3741
76	3.1123	67.6	2.3741
76.1	3.1123	67.6	2.3741
76.1	3.112	67.7	2.3741
76.2	3.112	67.8	2.3738
76.2	3.112	67.8	2.3744
76.3	3.1117	67.9	2.3741
76.3	3.1117	67.9	2.3741
76.4	3.1117	68	2.3738
76.5	3.1117	68	2.3738
76.5	3.111	68.1	2.3741
76.6	3.111	68.2	2.3741
76.6	3.1114	68.2	2.3741
76.7	3.111	68.3	2.3744
76.7	3.111	68.3	2.3741
76.8	3.111	68.4	2.3738
76.9	3.1114	68.5	2.3738
76.9	3.1114	68.5	2.3738
77	3.1104	68.5	2.3741
77.1	3.1104	68.5	2.3741
77.1	3.1104	68.6	2.3741
77.2	3.1104	68.6	2.3738
77.2	3.1104	68.7	2.3738
77.3	3.1107	68.8	2.3738
77.4	3.1104	68.8	2.3738
77.4	3.1104	68.9	2.3738
77.5	3.1104	68.9	2.3741
77.5	3.1101	69	2.3738
77.6	3.1098	69.1	2.3741
77.6	3.1098	69.1	2.3738
77.7	3.1107	69.2	2.3738
77.8	3.1107	69.2	2.3741
77.8	3.1104	69.3	2.3741
77.9	3.1104	69.3	2.3738
77.9	3.1104	69.4	2.3741
78	3.1107	69.5	2.3738
78	3.1104	69.5	2.3738
78.1	3.1104	69.5	2.3738
78.2	3.1098	69.5	2.3741
78.3	3.1104	69.6	2.3738
78.3	3.1104	69.7	2.3738
78.4	3.111	69.7	2.3738
78.4	3.111	69.8	2.3741
78.5	3.111	69.8	2.3741
78.6	3.111	69.9	2.3741
78.6	3.1107	69.9	2.3741
78.7	3.1117	70	2.3738
78.7	3.1117	70.1	2.3738
78.8	3.1117	70.1	2.3735
78.8	3.112	70.2	2.3738
78.9	3.1117	70.2	2.3738
79	3.112	70.3	2.3738
79	3.112	70.4	2.3735
79.1	3.112	70.4	2.3738
79.1	3.112	70.5	2.3735
79.2	3.112	70.5	2.3738
79.2	3.1123	70.5	2.3738
79.3	3.1123	70.5	2.3738
79.4	3.1123	70.6	2.3738
79.5	3.1123	70.7	2.3738
79.5	3.1126	70.7	2.3738
79.6	3.1126	70.8	2.3738
79.7	3.1126	70.8	2.3738
79.7	3.1126	70.9	2.3735
79.8	3.1126	71	2.3738
79.8	3.1129	71	2.3735
79.9	3.1129	71.1	2.3738
79.9	3.1132	71.1	2.3738
80	3.1132	71.2	2.3735
80.1	3.1132	71.2	2.3735
80.1	3.1138	71.3	2.3738
80.2	3.1138	71.4	2.3738
80.2	3.1132	71.4	2.3735
80.3	3.1135	71.5	2.3738
80.3	3.1135	71.5	2.3738
80.4	3.1145	71.5	2.3738
80.5	3.1145	71.6	2.3735
80.5	3.1145	71.6	2.3735
80.6	3.1148	71.7	2.3735
80.7	3.1148	71.7	2.3735
80.7	3.1151	71.8	2.3735
80.8	3.1151	71.8	2.3735
80.9	3.1154	71.9	2.3735
80.9	3.1154	72	2.3735
81	3.1151	72	2.3735
81	3.1151	72.1	2.3735
81.1	3.1154	72.1	2.3735
81.2	3.1157	72.2	2.3732
81.2	3.1163	72.2	2.3735
81.3	3.1163	72.3	2.3738
81.3	3.116	72.4	2.3732
81.4	3.1157	72.4	2.3738
81.4	3.116	72.5	2.3735
81.5	3.1163	72.5	2.3732
81.6	3.1166	72.5	2.3735
81.6	3.1166	72.5	2.3735
81.7	3.1166	72.6	2.3732
81.8	3.1166	72.7	2.3735
81.8	3.1169	72.7	2.3738
81.9	3.1169	72.8	2.3738
81.9	3.1169	72.8	2.3735
82	3.1169	72.9	2.3735
82.1	3.1169	72.9	2.3735
82.1	3.1172	73	2.3738
82.2	3.1176	73.1	2.3735
82.2	3.1172	73.1	2.3738
82.3	3.1176	73.2	2.3735
82.3	3.1176	73.2	2.3738
82.4	3.1179	73.3	2.3738
82.5	3.1179	73.4	2.3735
82.5	3.1179	73.4	2.3735
82.6	3.1179	73.5	2.3735
82.6	3.1179	73.5	2.3732
82.7	3.1179	73.5	2.3735
82.7	3.1179	73.5	2.3735
82.8	3.1179	73.6	2.3738
82.9	3.1182	73.7	2.3738
83	3.1182	73.7	2.3738
83	3.1179	73.8	2.3735
83.1	3.1176	73.8	2.3738
83.1	3.1179	73.9	2.3735
83.2	3.1182	74	2.3735
83.3	3.1182	74	2.3732
83.3	3.1179	74.1	2.3732
83.4	3.1179	74.1	2.3732
83.4	3.1179	74.2	2.3735
83.5	3.1179	74.3	2.3735
83.6	3.1179	74.3	2.3732
83.6	3.1182	74.4	2.3732
83.7	3.1179	74.4	2.3732
83.7	3.1179	74.5	2.3735
83.8	3.1179	74.5	2.3732
83.8	3.1179	74.5	2.3732
83.9	3.1179	74.6	2.3732
83.9	3.1179	74.6	2.3735
84	3.1179	74.7	2.3735
84.1	3.1179	74.7	2.3735
84.2	3.1179	74.8	2.3735
84.2	3.1179	74.9	2.3732
84.3	3.1179	74.9	2.3732
84.3	3.1176	75	2.3735
84.4	3.1176	75	2.3735
84.5	3.1179	75.1	2.3735
84.5	3.1172	75.2	2.3732
84.6	3.1172	75.2	2.3735
84.6	3.1176	75.3	2.3735
84.7	3.1172	75.3	2.3732
84.7	3.1172	75.4	2.3732
84.8	3.1172	75.4	2.3732
84.9	3.1172	75.5	2.3732
84.9	3.1169	75.5	2.3732
85	3.1169	75.5	2.3735
85	3.1169	75.6	2.3735
85.1	3.1166	75.7	2.3732
85.1	3.1166	75.7	2.3732
85.2	3.1163	75.8	2.3729
85.3	3.1163	75.8	2.3732
85.4	3.1166	75.9	2.3732
85.4	3.1166	75.9	2.3735
85.5	3.1163	76	2.3732
85.5	3.116	76.1	2.3732
85.6	3.1163	76.1	2.3732
85.7	3.1163	76.2	2.3729
85.7	3.116	76.2	2.3732
85.8	3.1157	76.3	2.3729
85.8	3.1154	76.4	2.3729
85.9	3.1157	76.4	2.3732
85.9	3.1151	76.5	2.3729
86	3.1151	76.5	2.3732
86	3.1151	76.5	2.3732
86.1	3.1154	76.6	2.3729
86.2	3.1151	76.6	2.3729
86.2	3.1151	76.7	2.3729
86.3	3.1145	76.7	2.3729
86.4	3.1145	76.8	2.3729
86.4	3.1141	76.8	2.3729
86.5	3.1145	76.9	2.3732
86.6	3.1145	77	2.3729
86.6	3.1145	77	2.3729
86.7	3.1141	77.1	2.3726
86.8	3.1141	77.1	2.3732
86.8	3.1141	77.2	2.3729
86.9	3.1141	77.3	2.3729
86.9	3.1141	77.3	2.3729
87	3.1135	77.4	2.3726
87	3.1135	77.4	2.3729
87.1	3.1132	77.5	2.3726
87.1	3.1132	77.5	2.3732
87.2	3.1135	77.5	2.3729
87.3	3.1135	77.6	2.3729
87.3	3.1135	77.6	2.3729
87.4	3.1129	77.7	2.3729
87.4	3.1132	77.8	2.3729
87.5	3.1132	77.8	2.3729
87.6	3.1129	77.9	2.3732
87.6	3.1123	77.9	2.3729
87.7	3.1123	78	2.3729
87.8	3.1126	78.1	2.3729
87.8	3.1126	78.1	2.3729
87.9	3.1123	78.2	2.3729
88	3.1126	78.2	2.3729
88	3.1126	78.3	2.3732
88.1	3.1123	78.3	2.3732
88.1	3.1123	78.4	2.3732
88.2	3.112	78.5	2.3726
88.2	3.112	78.5	2.3732
88.3	3.1123	78.5	2.3729
88.3	3.1123	78.5	2.3729
88.4	3.112	78.6	2.3729
88.5	3.112	78.7	2.3732
88.5	3.1117	78.7	2.3732
88.6	3.1117	78.8	2.3732
88.6	3.1117	78.8	2.3735
88.7	3.1117	78.9	2.3732
88.8	3.1114	78.9	2.3735
88.8	3.1114	79	2.3735
88.9	3.1114	79.1	2.3732
89	3.1114	79.1	2.3735
89	3.111	79.2	2.3735
89.1	3.111	79.2	2.3732
89.2	3.111	79.3	2.3732
89.2	3.1114	79.4	2.3732
89.3	3.1107	79.4	2.3732
89.3	3.1104	79.5	2.3732
89.4	3.1107	79.5	2.3732
89.4	3.1114	79.5	2.3735
89.5	3.1107	79.5	2.3735
89.6	3.1104	79.6	2.3735
89.6	3.1104	79.7	2.3735
89.7	3.1107	79.7	2.3738
89.7	3.1107	79.8	2.3738
89.8	3.1107	79.8	2.3738
89.8	3.1104	79.9	2.3735
89.9	3.1107	80	2.3738
90	3.111	80	2.3735
90.1	3.1107	80.1	2.3735
90.1	3.1104	80.1	2.3738
90.2	3.1104	80.2	2.3738
90.2	3.111	80.2	2.3738
90.3	3.1107	80.3	2.3735
90.4	3.1107	80.4	2.3735
90.4	3.1107	80.4	2.3738
90.5	3.111	80.5	2.3735
90.5	3.111	80.5	2.3735
90.6	3.111	80.5	2.3738
90.6	3.1114	80.5	2.3738
90.7	3.1114	80.6	2.3738
90.8	3.1114	80.7	2.3738
90.8	3.1114	80.7	2.3735
90.9	3.1114	80.8	2.3735
90.9	3.1117	80.8	2.3738
91	3.1117	80.9	2.3738
91	3.1117	81	2.3732
91.1	3.1123	81	2.3738
91.2	3.1123	81.1	2.3735
91.3	3.1123	81.1	2.3735
91.3	3.112	81.2	2.3735
91.4	3.112	81.3	2.3735
91.4	3.1123	81.3	2.3741
91.5	3.1123	81.4	2.3738
91.6	3.1123	81.4	2.3738
91.6	3.1123	81.5	2.3738
91.7	3.1123	81.5	2.3738
91.7	3.1126	81.5	2.3738
91.8	3.1129	81.6	2.3738
91.9	3.1126	81.6	2.3735
91.9	3.1129	81.7	2.3735
92	3.1129	81.7	2.3738
92	3.1135	81.8	2.3735
92.1	3.1132	81.9	2.3738
92.2	3.1138	81.9	2.3738
92.2	3.1138	82	2.3741
92.3	3.1132	82	2.3741
92.4	3.1132	82.1	2.3738
92.5	3.1138	82.2	2.3738
92.5	3.1138	82.2	2.3738
92.6	3.1138	82.3	2.3738
92.6	3.1145	82.3	2.3741
92.7	3.1138	82.4	2.3738
92.8	3.1138	82.4	2.3738
92.8	3.1138	82.5	2.3738
92.9	3.1141	82.5	2.3738
92.9	3.1141	82.5	2.3738
93	3.1145	82.6	2.3738
93	3.1151	82.6	2.3738
93.1	3.1154	82.7	2.3738
93.2	3.1151	82.8	2.3738
93.2	3.1148	82.8	2.3738
93.3	3.1148	82.9	2.3738
93.3	3.1151	82.9	2.3738
93.4	3.1157	83	2.3738
93.5	3.1157	83.1	2.3738
93.5	3.1157	83.1	2.3735
93.6	3.1157	83.2	2.3735
93.7	3.1157	83.2	2.3738
93.7	3.1163	83.3	2.3738
93.8	3.116	83.4	2.3735
93.8	3.1163	83.4	2.3738
93.9	3.1163	83.5	2.3738
93.9	3.1163	83.5	2.3738
94	3.1166	83.5	2.3732
94.1	3.1163	83.6	2.3735
94.2	3.1166	83.6	2.3735
94.2	3.1166	83.7	2.3738
94.3	3.1169	83.7	2.3738
94.3	3.1172	83.8	2.3735
94.4	3.1169	83.9	2.3738
94.5	3.1169	83.9	2.3738
94.5	3.1172	84	2.3735
94.6	3.1172	84	2.3738
94.6	3.1172	84.1	2.3738
94.7	3.1172	84.2	2.3738
94.8	3.1172	84.2	2.3732
94.8	3.1172	84.3	2.3738
94.9	3.1172	84.3	2.3738
95	3.1176	84.4	2.3735
95	3.1179	84.5	2.3738
95.1	3.1179	84.5	2.3735
95.1	3.1179	84.5	2.3732
95.2	3.1179	84.5	2.3735
95.3	3.1179	84.6	2.3735
95.3	3.1176	84.6	2.3738
95.4	3.1176	84.7	2.3738
95.4	3.1179	84.8	2.3735
95.5	3.1176	84.8	2.3735
95.5	3.1179	84.9	2.3735
95.6	3.1179	84.9	2.3735
95.7	3.1179	85	2.3735
95.7	3.1176	85	2.3735
95.8	3.1179	85.1	2.3735
95.9	3.1176	85.2	2.3735
95.9	3.1176	85.2	2.3735
96	3.1179	85.3	2.3735
96	3.1179	85.3	2.3735
96.1	3.1179	85.4	2.3732
96.2	3.1179	85.5	2.3732
96.2	3.1176	85.5	2.3732
96.3	3.1176	85.5	2.3732
96.3	3.1176	85.5	2.3732
96.4	3.1176	85.6	2.3735
96.5	3.1172	85.6	2.3738
96.5	3.1172	85.7	2.3732
96.6	3.1172	85.8	2.3732
96.6	3.1169	85.8	2.3732
96.7	3.1169	85.9	2.3732
96.7	3.1172	85.9	2.3732
96.8	3.1172	86	2.3732
96.9	3.1169	86.1	2.3735
96.9	3.1172	86.1	2.3735
97	3.1172	86.2	2.3735
97.1	3.1169	86.2	2.3732
97.1	3.1169	86.3	2.3735
97.2	3.1166	86.4	2.3729
97.3	3.1166	86.4	2.3732
97.3	3.1163	86.5	2.3732
97.4	3.1163	86.5	2.3732
97.5	3.116	86.5	2.3729
97.5	3.116	86.5	2.3735
97.6	3.1157	86.6	2.3732
97.6	3.1157	86.7	2.3732
97.7	3.1157	86.7	2.3729
97.7	3.116	86.8	2.3732
97.8	3.116	86.8	2.3732
97.8	3.116	86.9	2.3729
97.9	3.1151	87	2.3732
98	3.1151	87	2.3732
98	3.1154	87.1	2.3729
98.1	3.1154	87.1	2.3732
98.1	3.1154	87.2	2.3732
98.2	3.1151	87.3	2.3732
98.3	3.1148	87.3	2.3732
98.4	3.1148	87.4	2.3729
98.4	3.1145	87.4	2.3732
98.5	3.1148	87.5	2.3729
98.5	3.1148	87.5	2.3729
98.6	3.1138	87.5	2.3729
98.6	3.1138	87.6	2.3732
98.7	3.1145	87.6	2.3732
98.8	3.1145	87.7	2.3726
98.8	3.1138	87.8	2.3729
98.9	3.1148	87.8	2.3729
98.9	3.1145	87.9	2.3729
99	3.1135	87.9	2.3729
99	3.1135	88	2.3726
99.1	3.1135	88	2.3729
99.2	3.1135	88.1	2.3729
99.2	3.1141	88.2	2.3729
99.3	3.1138	88.2	2.3726
99.3	3.1138	88.3	2.3729
99.4	3.1135	88.3	2.3729
99.5	3.1129	88.4	2.3729
99.5	3.1129	88.5	2.3726
99.6	3.1129	88.5	2.3729
99.7	3.1126	88.5	2.3729
99.7	3.1123	88.5	2.3729
99.8	3.1123	88.6	2.3726
99.8	3.1126	88.6	2.3729
99.9	3.1126	88.7	2.3729
100	3.1123	88.8	2.3729
100	3.1123	88.8	2.3723
100.1	3.1123	88.9	2.3726
100.1	3.1123	88.9	2.3729
100.2	3.1126	89	2.3729
100.2	3.1126	89.1	2.3726
100.3	3.1123	89.1	2.3726
100.4	3.1123	89.2	2.3729
100.4	3.1123	89.2	2.3726
100.5	3.1123	89.3	2.3726
100.5	3.112	89.3	2.3723
100.6	3.112	89.4	2.3729
100.7	3.112	89.5	2.3729
100.7	3.112	89.5	2.3726
100.8	3.112	89.5	2.3723
100.9	3.1117	89.5	2.3729
100.9	3.112	89.6	2.3723
101	3.112	89.6	2.3723
101.1	3.1117	89.7	2.3726
101.1	3.1114	89.8	2.3726
101.2	3.1114	89.8	2.3726
101.2	3.1114	89.9	2.3726
101.3	3.111	89.9	2.3726
101.3	3.1107	90	2.3726
101.4	3.111	90.1	2.3726
101.5	3.111	90.1	2.3723
101.5	3.1114	90.2	2.3723
101.6	3.1114	90.2	2.3723
101.6	3.1107	90.3	2.3723
101.7	3.1107	90.3	2.3723
101.7	3.1107	90.4	2.3726
101.8	3.1104	90.5	2.3729
101.9	3.1104	90.5	2.3726
102	3.1101	90.5	2.3726
102	3.1107	90.5	2.3726
102.1	3.1104	90.6	2.3726
102.1	3.1104	90.7	2.372
102.2	3.1107	90.7	2.372
102.2	3.111	90.8	2.3726
102.3	3.1107	90.8	2.3726
102.4	3.1114	90.9	2.3726
102.4	3.1114	90.9	2.372
102.5	3.1107	91	2.3726
102.5	3.1114	91.1	2.3726
102.6	3.111	91.1	2.3726
102.6	3.111	91.2	2.3729
102.7	3.1114	91.2	2.372
102.8	3.1114	91.3	2.3726
102.8	3.1114	91.4	2.3726
102.9	3.1114	91.4	2.372
103	3.1117	91.5	2.3726
103	3.1117	91.5	2.3726
103.1	3.1117	91.5	2.3726
103.1	3.1117	91.5	2.3726
103.2	3.1117	91.6	2.3726
103.3	3.1117	91.7	2.3723
103.3	3.112	91.7	2.3723
103.4	3.112	91.8	2.3726
103.4	3.112	91.8	2.3726
103.5	3.1123	91.9	2.3726
103.5	3.1123	92	2.3726
103.6	3.1123	92	2.3726
103.6	3.1123	92.1	2.3726
103.7	3.1123	92.1	2.3729
103.8	3.1123	92.2	2.3729
103.8	3.1123	92.2	2.3726
103.9	3.1123	92.3	2.3726
103.9	3.1132	92.4	2.3726
104	3.1132	92.4	2.3726
104	3.1129	92.5	2.3729
104.1	3.1129	92.5	2.3723
104.2	3.1132	92.5	2.3726
104.3	3.1135	92.5	2.3726
104.3	3.1138	92.6	2.3726
104.4	3.1138	92.7	2.3726
104.4	3.1138	92.7	2.3729
104.5	3.1141	92.8	2.3729
104.6	3.1135	92.8	2.3726
104.6	3.1135	92.9	2.3732
104.7	3.1145	93	2.3729
104.7	3.1145	93	2.3729
104.8	3.1145	93.1	2.3729
104.8	3.1145	93.1	2.3729
104.9	3.1145	93.2	2.3729
105	3.1148	93.3	2.3729
105	3.1151	93.3	2.3732
105.1	3.1148	93.4	2.3729
105.1	3.1148	93.4	2.3732
105.2	3.1151	93.5	2.3732
105.2	3.116	93.5	2.3729
105.3	3.116	93.5	2.3735
105.4	3.116	93.6	2.3732
105.5	3.116	93.6	2.3732
105.5	3.116	93.7	2.3732
105.6	3.1163	93.7	2.3732
105.6	3.1163	93.8	2.3735
105.7	3.1166	93.9	2.3732
105.8	3.1166	93.9	2.3732
105.8	3.1163	94	2.3732
105.9	3.1163	94	2.3735
105.9	3.1166	94.1	2.3735
106	3.1172	94.1	2.3735
106	3.1172	94.2	2.3735
106.1	3.1172	94.3	2.3735
106.1	3.1172	94.3	2.3735
106.2	3.1176	94.4	2.3735
106.3	3.1176	94.4	2.3735
106.3	3.1179	94.5	2.3735
106.4	3.1182	94.5	2.3735
106.5	3.1182	94.5	2.3735
106.5	3.1182	94.6	2.3732
106.6	3.1182	94.6	2.3738
106.7	3.1182	94.7	2.3735
106.7	3.1182	94.7	2.3735
106.8	3.1182	94.8	2.3735
106.8	3.1182	94.9	2.3738
106.9	3.1182	94.9	2.3735
107	3.1182	95	2.3735
107	3.1182	95	2.3735
107.1	3.1185	95.1	2.3738
107.1	3.1182	95.1	2.3735
107.2	3.1182	95.2	2.3738
107.3	3.1182	95.3	2.3738
107.3	3.1179	95.3	2.3738
107.4	3.1179	95.4	2.3738
107.4	3.1182	95.4	2.3735
107.5	3.1185	95.5	2.3735
107.5	3.1185	95.5	2.3738
107.6	3.1188	95.5	2.3738
107.7	3.1188	95.6	2.3738
107.8	3.1182	95.6	2.3738
107.8	3.1182	95.7	2.3735
107.9	3.1182	95.7	2.3735
107.9	3.1182	95.8	2.3735
108	3.1182	95.9	2.3735
108.1	3.1185	95.9	2.3738
108.1	3.1179	96	2.3738
108.2	3.1182	96	2.3735
108.2	3.1185	96.1	2.3735
108.3	3.1185	96.2	2.3738
108.3	3.1182	96.2	2.3735
108.4	3.1182	96.3	2.3735
108.5	3.1185	96.3	2.3735
108.5	3.1185	96.4	2.3738
108.6	3.1182	96.4	2.3738
108.6	3.1179	96.5	2.3738
108.7	3.1182	96.5	2.3738
108.7	3.1188	96.5	2.3735
108.8	3.1188	96.6	2.3735
108.9	3.1185	96.7	2.3738
109	3.1182	96.7	2.3738
109	3.1182	96.8	2.3738
109.1	3.1182	96.8	2.3738
109.1	3.1182	96.9	2.3738
109.2	3.1179	96.9	2.3738
109.3	3.1179	97	2.3735
109.3	3.1182	97.1	2.3735
109.4	3.1179	97.1	2.3738
109.4	3.1179	97.2	2.3735
109.5	3.1179	97.2	2.3735
109.5	3.1179	97.3	2.3738
109.6	3.1179	97.4	2.3738
109.7	3.1179	97.4	2.3738
109.7	3.1179	97.5	2.3738
109.8	3.1179	97.5	2.3738
109.8	3.1176	97.5	2.3735
109.9	3.1176	97.5	2.3735
109.9	3.1176	97.6	2.3738
110	3.1176	97.7	2.3738
110.1	3.1172	97.7	2.3735
110.2	3.1172	97.8	2.3738
110.2	3.1169	97.8	2.3735
110.3	3.1169	97.9	2.3738
110.3	3.1169	98	2.3735
110.4	3.1166	98	2.3738
110.5	3.1166	98.1	2.3738
110.5	3.1163	98.1	2.3738
110.6	3.1163	98.2	2.3735
110.6	3.1163	98.3	2.3735
110.7	3.1163	98.3	2.3735
110.7	3.116	98.4	2.3735
110.8	3.116	98.4	2.3735
110.8	3.1157	98.5	2.3738
110.9	3.1157	98.5	2.3735
111	3.1154	98.5	2.3735
111	3.1154	98.6	2.3738
111.1	3.1154	98.6	2.3738
111.1	3.1145	98.7	2.3735
111.2	3.1148	98.7	2.3732
111.3	3.1148	98.8	2.3735
111.4	3.1148	98.9	2.3735
111.4	3.1145	98.9	2.3738
111.5	3.1141	99	2.3735
111.5	3.1138	99	2.3738
111.6	3.1138	99.1	2.3735
111.7	3.1138	99.2	2.3735
111.7	3.1138	99.2	2.3735
111.8	3.1145	99.3	2.3738
111.8	3.1145	99.3	2.3738
111.9	3.1141	99.4	2.3735
111.9	3.1138	99.4	2.3738
112	3.1138	99.5	2.3732
112.1	3.1132	99.5	2.3735
112.1	3.1132	99.5	2.3735
112.2	3.1138	99.6	2.3735
112.2	3.1138	99.6	2.3735
112.3	3.1135	99.7	2.3735
112.4	3.1132	99.8	2.3735
112.4	3.1135	99.8	2.3735
112.5	3.1135	99.9	2.3738
112.6	3.1129	99.9	2.3735
112.6	3.1129	100	2.3735
112.7	3.1129	100.1	2.3735
112.8	3.1123	100.1	2.3735
112.8	3.1123	100.2	2.3735
112.9	3.1123	100.2	2.3735
112.9	3.1123	100.3	2.3735
113	3.1126	100.3	2.3735
113	3.1126	100.4	2.3735
113.1	3.1123	100.5	2.3735
113.2	3.1123	100.5	2.3735
113.2	3.1123	100.5	2.3735
113.3	3.1123	100.5	2.3732
113.3	3.1123	100.6	2.3735
113.4	3.1123	100.7	2.3732
113.4	3.1123	100.7	2.3735
113.5	3.1123	100.8	2.3735
113.6	3.112	100.8	2.3732
113.7	3.112	100.9	2.3732
113.7	3.112	100.9	2.3735
113.8	3.112	101	2.3732
113.8	3.112	101.1	2.3735
113.9	3.112	101.1	2.3735
114	3.112	101.2	2.3735
114	3.112	101.2	2.3732
114.1	3.112	101.3	2.3738
114.1	3.1117	101.4	2.3735
114.2	3.1117	101.4	2.3735
114.2	3.1117	101.5	2.3735
114.3	3.1117	101.5	2.3735
114.3	3.1117	101.5	2.3735
114.4	3.1117	101.5	2.3735
114.5	3.112	101.6	2.3735
114.5	3.112	101.7	2.3735
114.6	3.112	101.7	2.3732
114.6	3.112	101.8	2.3732
114.7	3.112	101.8	2.3735
114.8	3.112	101.9	2.3735
114.8	3.1117	102	2.3735
114.9	3.112	102	2.3735
115	3.1123	102.1	2.3735
115	3.112	102.1	2.3732
115.1	3.112	102.2	2.3735
115.2	3.1123	102.2	2.3735
115.2	3.1123	102.3	2.3735
115.3	3.1123	102.4	2.3732
115.3	3.1123	102.4	2.3732
115.4	3.1123	102.5	2.3732
115.4	3.1123	102.5	2.3735
115.5	3.1123	102.5	2.3735
115.5	3.1123	102.5	2.3735
115.6	3.1126	102.6	2.3735
115.7	3.1126	102.7	2.3735
115.7	3.1126	102.7	2.3735
115.8	3.1132	102.8	2.3732
115.8	3.1135	102.8	2.3732
115.9	3.1132	102.9	2.3732
116	3.1132	102.9	2.3732
116	3.1135	103	2.3732
116.1	3.1138	103.1	2.3732
116.2	3.1138	103.1	2.3735
116.2	3.1141	103.2	2.3732
116.3	3.1141	103.2	2.3732
116.3	3.1141	103.3	2.3735
116.4	3.1145	103.4	2.3732
116.5	3.1138	103.4	2.3732
116.5	3.1148	103.5	2.3735
116.6	3.1148	103.5	2.3735
116.6	3.1148	103.5	2.3732
116.7	3.1148	103.5	2.3732
116.7	3.1151	103.6	2.3735
116.8	3.1151	103.7	2.3732
116.9	3.1154	103.7	2.3735
116.9	3.1157	103.8	2.3735
117	3.1154	103.8	2.3732
117	3.1154	103.9	2.3732
117.1	3.116	103.9	2.3732
117.2	3.116	104	2.3735
117.2	3.1163	104.1	2.3735
117.3	3.1163	104.1	2.3732
117.4	3.1163	104.2	2.3735
117.4	3.1169	104.2	2.3732
117.5	3.1169	104.3	2.3735
117.5	3.1172	104.4	2.3735
117.6	3.1176	104.4	2.3732
117.7	3.1176	104.5	2.3735
117.7	3.1176	104.5	2.3732
117.8	3.1176	104.5	2.3735
117.8	3.1176	104.5	2.3732
117.9	3.1176	104.6	2.3732
117.9	3.1176	104.7	2.3732
118	3.1176	104.7	2.3735
118.1	3.1182	104.8	2.3735
118.1	3.1182	104.8	2.3735
118.2	3.1185	104.9	2.3735
118.2	3.1185	105	2.3735
118.3	3.1182	105	2.3735
118.4	3.1185	105.1	2.3735
118.4	3.1185	105.1	2.3732
118.5	3.1182	105.2	2.3735
118.6	3.1182	105.2	2.3735
118.6	3.1182	105.3	2.3735
118.7	3.1185	105.4	2.3732
118.7	3.1185	105.4	2.3735
118.8	3.1188	105.5	2.3735
118.9	3.1185	105.5	2.3732
118.9	3.1188	105.5	2.3735
119	3.1188	105.5	2.3735
119	3.1188	105.6	2.3732
119.1	3.1188	105.7	2.3732
119.1	3.1188	105.7	2.3735
119.2	3.1188	105.8	2.3735
119.3	3.1188	105.8	2.3732
119.3	3.1188	105.9	2.3732
119.4	3.1191	105.9	2.3732
119.4	3.1191	106	2.3735
119.5	3.1197	106.1	2.3732
119.6	3.1191	106.1	2.3732
119.6	3.1191	106.2	2.3735
119.7	3.1194	106.2	2.3732
119.8	3.1197	106.3	2.3735
119.8	3.1197	106.4	2.3732
119.9	3.12	106.4	2.3732
120	3.12	106.5	2.3732
120	3.1203	106.5	2.3732
120.1	3.1203	106.5	2.3735
120.1	3.1207	106.5	2.3735
120.2	3.1203	106.6	2.3735
[truncated: 17,049 more rows]

## Sheet: Figure 3b
Our work	2.38
Li2S-Na2S@C	2.5
Li2S@N/P-C	2.7
Li2S-LiI@C	2.8
Li2S-Li3PS4@C	2.8
Li2S@graphene	2.8
Li2S@ZnS	2.87
Li2S@VS2	2.9
Li2S@TiS2	3
NP-Li2S	3.15

## Sheet: Figure 3c
	Li2S@MX		Li2S@C
cycle number	Discharge capacity (mAh g-1)	CE (%)	Discharge capacity (mAh g-1)	CE (%)
1	824.8	98.87	498.7	97.96
2	794.1	99.28	557.4	97.88
3	783	100.1	576.5	97.47
4	780.6	98.46	593.3	97.39
5	780.3	100.89	588.7	96.83
6	772	99.91	613.1	96.92
7	773.5	99.71	628.4	96.81
8	770.3	99.99	643	96.56
9	766.5	100.33	654.1	96.86
10	764.3	100.64	668.5	96.32
11	764.8	101.38	680.8	96.91
12	758.9	99.93	674	96.4
13	760.4	100.98	671.8	96.98
14	754.2	100.67	677.1	97.36
15	755.2	100.49	673.7	97.04
16	751.3	99.94	662.6	97.59
17	751.5	100.05	648.9	96.88
18	749.4	101.16	629.8	97.24
19	749.7	101.04	627.2	96.87
20	744.5	99.25	614.5	96.55
21	745.3	100.85	602.2	96.93
22	738.6	100.6	584.3	96.55
23	739.9	100.33	553.7	97.32
24	737.2	100.32	550.2	96.62
25	736.7	99.75	538.8	97.16
26	734.8	99.64	527.4	96.73
27	736.5	100.42	522.8	97.56
28	733.4	100.14	517.6	97.42
29	733.2	100.54	517.5	97.28
30	728.7	99.43	513.7	96.9
31	728	99.46	516.4	97.41
32	731	100.09	510.9	97.32
33	728.1	99.96	513.3	97.19
34	729.2	99.99	513.5	96.89
35	726.9	99.13	511.3	97.06
36	730.4	99.29	512.3	97.38
37	726.7	100.02	514.2	97.12
38	729.4	99.51	514.5	97.36
39	725.6	98.9	513.4	97.56
40	726.5	98.29	511.6	97.03
41	724.8	99.3	510.1	97.4
42	727.8	99.23	506.4	97.76
43	727.9	98.74	504.4	98.21
44	729.6	99.22	497.3	96.88
45	727.6	98.99	487.5	97.27
46	728	99.21	482.3	97.66
47	728.5	99.26	477.9	97.59
48	730.5	100.27	472.8	97.42
49	729.9	99.08	467	97.55
50	732.6	97.79	459.4	97.37
51	733.8	99.22
52	733.5	99.04
53	732.1	99.52
54	730.3	100.11
55	734.1	99.4
56	728.7	99.63
57	728.7	98.61
58	723	99.42
59	724.6	98.51
60	722.5	99.27
61	719.5	98.52
62	723.2	99.43
63	718.1	99.5
64	719.6	98.57
65	720.5	99.2
66	718.9	99.22
67	713.6	98.9
68	711	99.4
69	712.1	98.39
70	709.5	99.58
71	711.5	99.28
72	713.1	100.05
73	712.4	99.08
74	713.8	99.37
75	711.8	99.79
76	709.3	98.72
77	713.3	99.59
78	711	100.17
79	713.8	97.83
80	713.6	99.35
81	716.6	99.54
82	720.1	99.08
83	716	99.56
84	715.6	99.81
85	711.7	100.23
86	713.3	98.82
87	716.2	98.98
88	712.4	99.68
89	715.7	99.35
90	712.4	99.02
91	712.3	99.13
92	702.5	99.01
93	701.6	99.13
94	698.6	99.65
95	701.3	99.51
96	701.5	97.7
97	701.5	99.68
98	700.7	98.73
99	701.1	99.13
100	703.2	99.68
101	709	99.36
102	706	99.16
103	711.2	98.89
104	706.9	98.94
105	702.3	99.36
106	700.6	99.2
107	704.2	99.09
108	700.2	98.82
109	700.2	99.92
110	700	99.54
111	702.2	98.59
112	706.1	98.97
113	706.5	99.23
114	701.5	99.37
115	702	99.14
116	703.8	101.5
117	704	100.52
118	704.8	98.78
119	705.9	100.17
120	703.6	98.24
121	706.4	99.69
122	706.4	100.11
123	708.3	100.71
124	707.7	97.66
125	702	98.68
126	701.3	98.35
127	699.4	99.44
128	700.8	99.64
129	704.6	99.37
130	705.4	98.62
131	703.8	98.57
132	698.4	99.98
133	697.4	99.68
134	700.7	98.99
135	702.3	99.53
136	701.3	97.29
137	700.7	99.39
138	701.4	97.82
139	700.5	100.38
140	697.9	98.11
141	696.4	100.91
142	694.8	98.36
143	691.9	99.57
144	692.4	98.38
145	690.2	98.33
146	689.9	99.54
147	691.1	99.62
148	694.5	98.85
149	696.7	99.61
150	697.1	96.49
151	695.3	100.42
152	694.9	98.13
153	694.3	99.28
154	697.4	98.17
155	700.3	99.68
156	702.5	98.64
157	705.1	100.22
158	705.8	99.56
159	706.5	98.08
160	706.3	99.45
161	706	97.9
162	706.7	99.35
163	709.3	99.68
164	704.2	100.35
165	705.1	95.83
166	704.5	98.73
167	705.8	97.65
168	703.9	98.2
169	704.9	99.16
170	701.5	99.46
171	706.3	93.95
172	705.4	97.97
173	705.8	99.31
174	700.9	99.25
175	703	98.23
176	702.8	98.69
177	704.1	97.39
178	700.7	100.07
179	703.6	98.44
180	713.3	100.04
181	721.2	98.72
182	715.4	101.5
183	717.9	100.27
184	714.1	100.4
185	717.8	100.41
186	713.8	99.61
187	711.2	99.42
188	710.2	100.45
189	711.9	99.99
190	715.6	99.93
191	715	100.9
192	712.5	100.48
193	712	100.66
194	710.5	99.62
195	711	100.48
196	707.2	100.07
197	706.5	99.91
198	702.7	100.43
199	705.7	100.92
200	705.5	100.31
201	707.9	99.65
202	705.2	100.19
203	705.4	100.2
204	706	99.33
205	702.5	100.04
206	703.7	99.54
207	704.9	100.04
208	702.3	99.71
209	707.8	100.18
210	700.3	99.21
211	655.1	100.14
212	711.4	101.83
213	704.5	100.58
214	707.2	99.61
215	700.3	100.28
216	704.6	98.75
217	698.9	99.86
218	700.9	101.2
219	698.2	99.58
220	704.4	100.78
221	697.1	99.53
222	698.3	98.44
223	698.7	99.71
224	695.7	100.34
225	697	102.84
226	697.4	101.11
227	700.6	100.47
228	696.4	99.59
229	696.4	99.81
230	694.1	100.52
231	697.1	99.3
232	695.7	100.06
233	698.3	100.91
234	702.2	99.99
235	694.6	100.9
236	700.9	100.23
237	675.4	99.62
238	680.6	100.42
239	673.4	99.63
240	669.4	100.45
241	670.6	99.83
242	669.7	100.91
243	669.8	99.21
244	672.7	99.9
245	673.1	99.29

## Sheet: Figure3d
cycle number	discharge capacity (mAh g-1)	CE (%)
1	790.5	97.56
2	775.9	98.47
3	768	98.56
4	757.7	98.71
5	746.1	98.83
6	682	98.63
7	669.2	99.6
8	665.5	99.64
9	661.2	99.65
10	657.8	99.68
11	581.2	97.52
12	564.4	100.05
13	563.5	99.99
14	562.1	100.02
15	559.9	100.1
16	494.9	97.35
17	479.4	100.01
18	476.1	100.4
19	476	100.02
20	473.5	100.28
21	353.9	98.07
22	347.8	100.33
23	351	99.57
24	351	100.19
25	351.6	100.31
26	749.2	103.5
27	765.9	99.57
28	769.5	99.99
29	768.3	99.65
30	770.1	100.05

## Sheet: Figure 4e
1.0 mA cm-2 2.0 mAh cm-2		1.0 mA cm-2 2.0 mAh cm-2
0	0.099	0	0.1344
0.051	0.096	0.097	0.1498
0.098	0.0945	0.146	0.1456
0.144	0.09	0.194	0.1435
0.19	0.0885	0.243	0.1386
0.242	0.0855	0.29	0.1344
0.289	0.0835	0.337	0.1323
0.334	0.0835	0.386	0.1365
0.38	0.0855	0.434	0.1386
0.426	0.0835	0.481	0.1386
0.473	0.0885	0.529	0.1365
0.519	0.093	0.577	0.1323
0.565	0.096	0.624	0.1239
0.611	0.096	0.673	0.1281
0.657	0.0975	0.72	0.1218
0.703	0.096	0.768	0.1218
0.749	0.09	0.816	0.126
0.794	0.0885	0.863	0.1281
0.841	0.087	0.911	0.1218
0.888	0.0835	0.959	0.1218
0.937	-0.0835	1.01	0.0084
0.982	-0.0885	1.059	-0.1197
1.028	-0.0915	1.108	-0.1218
1.074	-0.093	1.155	-0.1169
1.119	-0.09	1.204	-0.1197
1.165	-0.093	1.253	-0.1218
1.211	-0.096	1.301	-0.126
1.256	-0.0945	1.351	-0.1239
1.302	-0.0945	1.399	-0.1218
1.347	-0.096	1.448	-0.1218
1.393	-0.0945	1.496	-0.1239
1.439	-0.0915	1.544	-0.1218
1.485	-0.0945	1.59	-0.1218
1.53	-0.0915	1.638	-0.1281
1.576	-0.096	1.687	-0.1323
1.622	-0.093	1.735	-0.1365
1.668	-0.096	1.783	-0.1365
1.714	-0.099	1.83	-0.1344
1.76	-0.096	1.879	-0.1344
1.807	-0.096	1.926	-0.1323
1.853	-0.0945	1.975	-0.1323
1.899	-0.0945	2.024	0.0021
1.953	0.096	2.074	0.1281
1.999	0.0945	2.122	0.1323
2.046	0.0945	2.171	0.1323
2.103	0.096	2.22	0.1239
2.164	0.0945	2.268	0.126
2.222	0.0915	2.317	0.1197
2.271	0.0855	2.367	0.1197
2.314	0.0855	2.416	0.1169
2.36	0.0805	2.465	0.1148
2.407	0.0835	2.513	0.1148
2.453	0.082	2.561	0.1169
2.5	0.0835	2.61	0.1169
2.546	0.0855	2.658	0.1148
2.593	0.0835	2.707	0.1127
2.64	0.0835	2.756	0.1106
2.685	0.0835	2.805	0.1106
2.732	0.0805	2.853	0.1085
2.778	0.0805	2.901	0.1085
2.827	0.0805	2.949	0.1106
2.874	0.079	2.998	0.1127
2.921	0.0805	3.047	0.0063
2.971	-0.079	3.097	-0.1022
3.017	-0.082	3.144	-0.1064
3.063	-0.0805	3.193	-0.1022
3.11	-0.0805	3.241	-0.1022
3.156	-0.0775	3.288	-0.1022
3.202	-0.076	3.335	-0.1064
3.249	-0.0745	3.381	-0.1064
3.296	-0.0745	3.427	-0.1085
3.342	-0.073	3.474	-0.1085
3.387	-0.076	3.521	-0.1064
3.432	-0.079	3.568	-0.1064
3.478	-0.082	3.615	-0.1085
3.523	-0.0855	3.661	-0.1085
3.568	-0.087	3.708	-0.1064
3.613	-0.0855	3.755	-0.1106
3.658	-0.0855	3.802	-0.1197
3.703	-0.0885	3.85	-0.1218
3.749	-0.0885	3.897	-0.1239
3.794	-0.0885	3.944	-0.126
3.839	-0.0885	3.99	-0.1281
3.885	-0.09	4.037	-0.1281
3.93	-0.0945	4.087	0.1218
3.979	0.096	4.133	0.1218
4.026	0.0945	4.179	0.1197
4.071	0.0885	4.225	0.1169
4.116	0.082	4.272	0.1169
4.167	0.0805	4.319	0.1127
4.214	0.079	4.365	0.1127
4.261	0.0775	4.411	0.1085
4.306	0.0775	4.458	0.1085
4.351	0.079	4.504	0.1085
4.397	0.079	4.551	0.1064
4.442	0.079	4.598	0.1043
4.487	0.0805	4.645	0.1085
4.533	0.079	4.692	0.1085
4.581	0.079	4.739	0.1085
4.628	0.076	4.785	0.1085
4.675	0.0745	4.832	0.1064
4.721	0.0745	4.88	0.1022
4.768	0.0745	4.925	0.1001
4.815	0.0745	4.971	0.098
4.862	0.076	5.018	0.098
4.91	0.076	5.064	0.098
4.957	0.076	5.115	-0.098
5.008	-0.0715	5.161	-0.1001
5.055	-0.073	5.208	-0.1001
5.101	-0.068	5.254	-0.098
5.148	-0.068	5.3	-0.098
5.196	-0.0715	5.347	-0.0952
5.242	-0.0665	5.394	-0.0931
5.289	-0.07	5.441	-0.0931
5.335	-0.0715	5.489	-0.098
5.383	-0.073	5.536	-0.1001
5.43	-0.0715	5.582	-0.1022
5.477	-0.073	5.629	-0.1001
5.525	-0.073	5.676	-0.1022
5.571	-0.0715	5.723	-0.1001
5.618	-0.0745	5.77	-0.1001
5.666	-0.0715	5.817	-0.1022
5.714	-0.076	5.863	-0.1022
5.762	-0.0745	5.91	-0.1064
5.812	-0.0805	5.957	-0.1064
5.86	-0.0835	6.003	-0.1169
5.908	-0.0885	6.05	-0.1197
5.956	-0.09	6.1	-0.0021
6.004	-0.0015	6.147	0.1148
6.053	0.0835	6.194	0.1106
6.101	0.0805	6.241	0.1106
6.15	0.0805	6.289	0.1085
6.198	0.0745	6.337	0.1022
6.246	0.076	6.384	0.1064
6.294	0.0775	6.432	0.1085
6.341	0.0775	6.479	0.1064
6.389	0.0775	6.527	0.1064
6.438	0.076	6.576	0.1043
6.485	0.076	6.624	0.098
6.533	0.073	6.672	0.098
6.58	0.073	6.719	0.098
6.628	0.07	6.766	0.0931
6.676	0.07	6.812	0.0952
6.723	0.0715	6.858	0.0931
6.771	0.0715	6.907	0.0952
6.818	0.07	6.954	0.0952
6.865	0.0715	7.003	0.0931
6.912	0.0715	7.051	0.0952
6.96	0.0715	7.099	0.091
7.008	0.07	7.15	-0.0847
7.059	-0.07	7.199	-0.0826
7.107	-0.0665	7.247	-0.0889
7.154	-0.07	7.294	-0.091
7.201	-0.0715	7.343	-0.091
7.249	-0.07	7.392	-0.0868
7.296	-0.0715	7.441	-0.0868
7.344	-0.068	7.489	-0.0868
7.391	-0.068	7.539	-0.091
7.439	-0.0715	7.586	-0.0868
7.486	-0.068	7.632	-0.091
7.534	-0.068	7.678	-0.091
7.581	-0.0715	7.725	-0.091
7.628	-0.0715	7.771	-0.0931
7.676	-0.0715	7.818	-0.0952
7.723	-0.073	7.864	-0.098
7.77	-0.073	7.911	-0.098
7.818	-0.0745	7.958	-0.1001
7.866	-0.0745	8.005	-0.1001
7.913	-0.0745	8.051	-0.1043
7.961	-0.076	8.099	-0.1064
8.01	-0.0775	8.149	0.1001
8.062	0.079	8.195	0.1043
8.11	0.079	8.242	0.1043
8.159	0.079	8.289	0.1043
8.209	0.0775	8.335	0.1022
8.256	0.0745	8.383	0.098
8.303	0.073	8.43	0.0952
8.351	0.0715	8.477	0.0931
8.399	0.07	8.523	0.091
8.447	0.068	8.57	0.091
8.497	0.0665	8.616	0.091
8.545	0.068	8.662	0.091
8.594	0.07	8.71	0.091
8.642	0.07	8.756	0.091
8.691	0.068	8.803	0.091
8.74	0.0715	8.85	0.091
8.789	0.068	8.897	0.091
8.836	0.065	8.944	0.0889
8.884	0.065	8.99	0.0889
8.932	0.0635	9.037	0.0889
8.98	0.065	9.083	0.091
9.027	0.068	9.128	0.091
9.078	-0.0635	9.175	-0.0826
9.125	-0.0665	9.221	-0.0847
9.172	-0.068	9.268	-0.0826
9.219	-0.0665	9.315	-0.0868
9.267	-0.0665	9.363	-0.0868
9.314	-0.0665	9.411	-0.0826
9.363	-0.068	9.459	-0.0847
9.411	-0.07	9.506	-0.0826
9.458	-0.0665	9.554	-0.0826
9.506	-0.0665	9.602	-0.0868
9.554	-0.068	9.65	-0.0868
9.602	-0.068	9.698	-0.0868
9.65	-0.068	9.746	-0.0868
9.697	-0.07	9.793	-0.0889
9.745	-0.07	9.841	-0.0847
9.792	-0.068	9.89	-0.0847
9.84	-0.07	9.938	-0.0889
9.887	-0.068	9.987	-0.0868
9.934	-0.0715	10.035	-0.0952
9.981	-0.076	10.084	-0.1001
10.028	-0.079	10.132	-0.1001
10.077	-0.0045	10.182	0.098
10.127	0.076	10.23	0.0952
10.174	0.073	10.276	0.0931
10.221	0.0715	10.323	0.091
10.269	0.07	10.372	0.091
10.316	0.068	10.42	0.091
10.363	0.07	10.466	0.091
10.411	0.07	10.515	0.091
10.458	0.07	10.563	0.091
10.506	0.0665	10.611	0.091
10.552	0.065	10.656	0.0889
10.599	0.0665	10.704	0.0889
10.646	0.065	10.75	0.0889
10.693	0.062	10.797	0.0889
10.74	0.062	10.844	0.0868
10.787	0.062	10.891	0.0868
10.835	0.062	10.938	0.0889
10.882	0.062	10.984	0.0889
10.93	0.065	11.031	0.0889
10.977	0.065	11.077	0.0889
11.023	0.0635	11.122	0.0889
11.071	0.0635	11.168	0.0889
11.121	-0.059	11.217	-0.0784
11.168	-0.0605	11.263	-0.0784
11.215	-0.0575	11.309	-0.0763
11.262	-0.0635	11.356	-0.0805
11.309	-0.0635	11.403	-0.0784
11.356	-0.0635	11.45	-0.0784
11.403	-0.065	11.495	-0.0805
11.45	-0.0665	11.542	-0.0784
11.497	-0.065	11.587	-0.0784
11.544	-0.0665	11.633	-0.0735
11.591	-0.062	11.679	-0.0763
11.639	-0.0635	11.726	-0.0763
11.685	-0.0635	11.772	-0.0735
11.732	-0.0635	11.818	-0.0735
11.779	-0.065	11.865	-0.0763
11.826	-0.0665	11.91	-0.0805
11.873	-0.07	11.956	-0.0826
11.92	-0.068	12.001	-0.0826
11.968	-0.0715	12.047	-0.0868
12.014	-0.068	12.093	-0.091
12.061	-0.07	12.139	-0.0952
12.109	-0.003	12.185	-0.1001
12.158	0.068	12.234	0.0931
12.205	0.0715	12.28	0.091
12.252	0.0715	12.326	0.0889
12.298	0.07	12.372	0.0889
12.345	0.068	12.418	0.0889
12.393	0.065	12.464	0.0889
12.441	0.065	12.511	0.091
12.488	0.062	12.557	0.0889
12.535	0.0605	12.603	0.0889
12.582	0.0605	12.649	0.0889
12.629	0.0635	12.696	0.0868
12.676	0.0635	12.742	0.0889
12.723	0.0635	12.788	0.0889
12.77	0.062	12.833	0.0889
12.817	0.062	12.88	0.0889
12.864	0.062	12.926	0.0889
12.91	0.0605	12.971	0.0889
12.957	0.0605	13.018	0.0868
13.003	0.059	13.064	0.0889
13.05	0.0605	13.11	0.0868
13.097	0.062	13.156	0.0868
13.148	-0.0605	13.201	0.0889
13.194	-0.062	13.25	-0.0763
13.241	-0.0605	13.296	-0.0784
13.288	-0.0605	13.342	-0.0805
13.336	-0.0575	13.39	-0.0805
13.385	-0.059	13.436	-0.0805
13.432	-0.056	13.483	-0.0805
13.48	-0.059	13.529	-0.0763
13.527	-0.0605	13.574	-0.0784
13.576	-0.062	13.621	-0.0784
13.623	-0.0635	13.667	-0.0805
13.671	-0.062	13.713	-0.0805
13.718	-0.0635	13.76	-0.0805
13.766	-0.0605	13.807	-0.0826
13.814	-0.0605	13.853	-0.0826
13.862	-0.0605	13.898	-0.0805
13.909	-0.0635	13.944	-0.0826
13.957	-0.065	13.99	-0.0805
14.004	-0.0665	14.036	-0.0826
14.051	-0.068	14.083	-0.0868
14.1	-0.07	14.129	-0.0847
14.151	0.0665	14.175	-0.0868
14.199	0.0665	14.222	-0.0952
14.246	0.0635	14.271	0.0889
14.294	0.0635	14.317	0.0889
14.342	0.065	14.364	0.0868
14.39	0.065	14.411	0.0868
14.439	0.062	14.457	0.0889
14.487	0.0635	14.503	0.0889
14.535	0.062	14.55	0.0889
14.583	0.0605	14.596	0.0889
14.63	0.0605	14.643	0.0889
14.678	0.059	14.689	0.0847
14.726	0.0575	14.735	0.0868
14.775	0.0605	14.781	0.0868
14.822	0.062	14.827	0.0847
14.87	0.0605	14.873	0.0889
14.917	0.0605	14.918	0.0868
14.965	0.0605	14.965	0.0889
15.013	0.059	15.011	0.0889
15.061	0.0575	15.058	0.0889
15.109	0.0575	15.104	0.0889
15.158	0.003	15.15	0.0868
15.209	-0.056	15.195	0.0847
15.258	-0.059	15.241	0.0175
15.305	-0.0605	15.29	-0.0735
15.352	-0.0605	15.336	-0.0784
15.4	-0.059	15.382	-0.0763
15.448	-0.0575	15.429	-0.0784
15.497	-0.0575	15.475	-0.0763
15.545	-0.059	15.521	-0.0735
15.593	-0.056	15.568	-0.0714
15.64	-0.0575	15.614	-0.0714
15.687	-0.0605	15.66	-0.0763
15.735	-0.0605	15.706	-0.0784
15.782	-0.062	15.753	-0.0784
15.829	-0.062	15.8	-0.0784
15.879	-0.0605	15.847	-0.0784
15.927	-0.0605	15.893	-0.0826
15.974	-0.062	15.939	-0.0805
16.023	-0.062	15.985	-0.0784
16.071	-0.065	16.031	-0.0805
16.119	-0.068	16.076	-0.0805
16.168	-0.006	16.123	-0.0847
16.218	0.065	16.168	-0.0826
16.267	0.065	16.215	-0.0889
16.313	0.062	16.264	0
16.359	0.0605	16.312	0.0889
16.407	0.059	16.359	0.0868
16.455	0.0575	16.404	0.0868
16.502	0.059	16.451	0.0889
16.548	0.0605	16.498	0.0868
16.593	0.0605	16.545	0.0868
16.639	0.0605	16.591	0.0889
16.684	0.0605	16.637	0.0889
16.729	0.059	16.683	0.0889
16.775	0.0575	16.729	0.0889
16.82	0.0575	16.776	0.0868
16.864	0.0575	16.822	0.0868
16.91	0.0575	16.869	0.0847
16.956	0.059	16.916	0.0847
17.001	0.0605	16.962	0.0826
17.047	0.0605	17.009	0.0889
17.092	0.059	17.056	0.0868
17.137	0.059	17.102	0.0868
17.185	0.008	17.148	0.0868
17.232	-0.0525	17.194	0.0868
17.277	-0.0545	17.241	0.0868
17.324	-0.0525	17.29	0.0084
17.369	-0.0545	17.339	-0.0763
17.415	-0.0525	17.384	-0.0735
17.46	-0.056	17.43	-0.0714
17.505	-0.0575	17.475	-0.0784
17.551	-0.056	17.521	-0.0784
17.597	-0.059	17.567	-0.0763
17.642	-0.0545	17.612	-0.0714
17.687	-0.0545	17.658	-0.0693
17.732	-0.0525	17.705	-0.0735
17.778	-0.0545	17.751	-0.0763
17.823	-0.0525	17.798	-0.0735
17.869	-0.0575	17.844	-0.0714
17.914	-0.0605	17.89	-0.0784
17.959	-0.0605	17.935	-0.0784
18.004	-0.0605	17.981	-0.0805
18.049	-0.0605	18.026	-0.0805
18.095	-0.0635	18.072	-0.0805
18.14	-0.0665	18.117	-0.0805
18.186	-0.0665	18.163	-0.0826
18.235	0.059	18.209	-0.0826
18.28	0.0605	18.255	-0.0826
18.325	0.0605	18.304	-0.0021
18.371	0.062	18.352	0.0889
18.416	0.0605	18.4	0.0889
18.46	0.059	18.445	0.0889
18.506	0.059	18.492	0.0868
18.551	0.0575	18.538	0.0868
18.596	0.0575	18.584	0.0868
18.641	0.0575	18.631	0.0868
18.686	0.0575	18.677	0.0847
18.731	0.059	18.725	0.0826
18.776	0.0605	18.771	0.0868
18.821	0.0605	18.817	0.0868
18.866	0.059	18.863	0.0868
18.912	0.0575	18.908	0.0868
18.958	0.059	18.955	0.0847
19.003	0.0575	19.001	0.0868
19.05	0.0575	19.047	0.0868
19.095	0.0575	19.094	0.0847
19.14	0.0575	19.141	0.0826
19.185	0.0605	19.187	0.0868
19.231	0.003	19.234	0.0847
19.278	-0.0545	19.281	0.0847
19.323	-0.0545	19.331	-0.0672
19.369	-0.0525	19.379	-0.0714
19.415	-0.051	19.426	-0.0735
19.46	-0.0545	19.472	-0.0693
19.505	-0.051	19.518	-0.0714
19.55	-0.0525	19.564	-0.0672
19.596	-0.0545	19.61	-0.0672
19.642	-0.056	19.656	-0.0714
19.687	-0.056	19.702	-0.0763
19.734	-0.0575	19.749	-0.0714
19.78	-0.0545	19.798	-0.0735
19.826	-0.056	19.845	-0.0693
19.871	-0.056	19.892	-0.0735
19.917	-0.056	19.938	-0.0714
19.963	-0.0525	19.984	-0.0714
20.009	-0.0575	20.031	-0.0693
20.054	-0.059	20.077	-0.0763
20.1	-0.0605	20.124	-0.0784
20.145	-0.0635	20.17	-0.0784
20.19	-0.065	20.217	-0.0805
20.237	-0.0045	20.264	-0.0826
20.284	0.059	20.31	-0.0826
20.33	0.0575	20.36	0.0868
20.374	0.0575	20.406	0.0847
20.42	0.059	20.452	0.0868
20.466	0.0605	20.498	0.0868
20.512	0.0605	20.544	0.0868
20.557	0.0605	20.591	0.0868
20.603	0.059	20.64	0.0847
20.649	0.0575	20.687	0.0826
20.694	0.0575	20.736	0.0868
20.74	0.0575	20.784	0.0826
20.785	0.056	20.83	0.0826
20.831	0.0575	20.878	0.0847
20.876	0.0575	20.925	0.0868
20.922	0.0575	20.972	0.0847
20.967	0.059	21.019	0.0847
21.012	0.0575	21.065	0.0826
21.057	0.059	21.112	0.0868
21.103	0.0575	21.158	0.0868
21.149	0.0575	21.205	0.0847
21.195	0.0575	21.252	0.0847
21.239	0.056	21.299	0.0868
21.288	-0.051	21.348	0.0112
21.333	-0.0545	21.396	-0.0735
21.379	-0.0545	21.442	-0.0714
21.425	-0.0525	21.489	-0.0714
21.471	-0.0525	21.536	-0.0714
21.517	-0.0525	21.584	-0.0672
21.563	-0.051	21.632	-0.0693
21.609	-0.0525	21.678	-0.0693
21.655	-0.051	21.725	-0.0714
21.7	-0.0525	21.772	-0.0693
21.745	-0.0525	21.82	-0.0735
21.79	-0.056	21.868	-0.0693
21.835	-0.056	21.916	-0.0735
21.88	-0.056	21.963	-0.0714
21.925	-0.0545	22.011	-0.0735
21.971	-0.0545	22.059	-0.0714
22.015	-0.056	22.107	-0.0763
22.06	-0.0525	22.154	-0.0735
22.105	-0.0545	22.2	-0.0735
22.151	-0.0575	22.246	-0.0735
22.196	-0.062	22.292	-0.0763
22.243	-0.0635	22.339	-0.0805
22.291	0.059	22.389	0.0826
22.337	0.059	22.436	0.0868
22.383	0.0575	22.483	0.0868
22.429	0.0575	22.53	0.0847
22.475	0.0575	22.578	0.0847
22.521	0.0575	22.625	0.0847
22.567	0.059	22.672	0.0826
22.612	0.0605	22.72	0.0805
22.658	0.0575	22.768	0.0805
22.703	0.0575	22.815	0.0826
22.749	0.0575	22.862	0.0805
22.795	0.056	22.91	0.0826
22.84	0.0575	22.958	0.0868
22.885	0.056	23.005	0.0826
22.93	0.0575	23.052	0.0847
22.975	0.0575	23.099	0.0805
23.021	0.0575	23.146	0.0826
23.068	0.059	23.192	0.0826
23.113	0.0575	23.239	0.0826
23.158	0.0575	23.285	0.0847
23.203	0.0575	23.332	0.0826
23.249	0.056	23.381	0.0133
23.296	0.003	23.43	-0.0693
23.344	-0.051	23.477	-0.0672
23.39	-0.051	23.523	-0.0693
23.435	-0.051	23.569	-0.0672
23.481	-0.0525	23.616	-0.0693
23.527	-0.0525	23.664	-0.0693
23.573	-0.0525	23.71	-0.0672
23.618	-0.0525	23.757	-0.0693
23.664	-0.0495	23.804	-0.0693
23.709	-0.051	23.851	-0.0714
23.754	-0.0525	23.898	-0.0693
23.799	-0.0525	23.945	-0.0693
23.844	-0.0545	23.991	-0.0714
23.889	-0.0525	24.037	-0.0693
23.935	-0.0525	24.084	-0.0693
23.981	-0.0545	24.131	-0.0693
24.026	-0.0545	24.178	-0.0763
24.072	-0.0525	24.226	-0.0714
24.117	-0.0545	24.273	-0.0735
24.163	-0.0545	24.319	-0.0693
24.209	-0.0575	24.365	-0.0735
24.255	-0.059	24.416	0.0784
24.301	-0.0635	24.463	0.0826
24.35	0.059	24.51	0.0826
24.397	0.0575	24.557	0.0826
24.443	0.0575	24.603	0.0847
24.488	0.0575	24.65	0.0826
24.535	0.056	24.697	0.0826
24.58	0.0575	24.743	0.0826
24.626	0.056	24.79	0.0826
24.671	0.0575	24.837	0.0826
24.716	0.0575	24.883	0.0826
24.761	0.0575	24.93	0.0826
24.806	0.0575	24.978	0.0826
24.852	0.056	25.025	0.0826
24.897	0.056	25.073	0.0805
24.943	0.056	25.119	0.0826
24.988	0.056	25.165	0.0826
25.034	0.056	25.212	0.0847
25.079	0.056	25.259	0.0826
25.124	0.056	25.305	0.0847
25.169	0.056	25.352	0.0826
25.214	0.056	25.399	0.0847
25.26	0.056	25.449	-0.0693
25.305	0.0545	25.496	-0.0693
25.354	-0.0495	25.542	-0.0693
25.4	-0.051	25.588	-0.0693
25.445	-0.0525	25.634	-0.0693
25.489	-0.0525	25.681	-0.0693
25.534	-0.051	25.728	-0.0651
25.58	-0.051	25.774	-0.0693
25.625	-0.051	25.82	-0.0672
25.671	-0.051	25.868	-0.0714
25.717	-0.051	25.915	-0.0693
25.762	-0.0525	25.961	-0.0693
25.807	-0.0525	26.009	-0.0714
25.852	-0.051	26.055	-0.0672
25.897	-0.0525	26.101	-0.0714
25.943	-0.051	26.147	-0.0693
25.988	-0.051	26.194	-0.0693
26.033	-0.051	26.241	-0.0672
26.079	-0.051	26.287	-0.0714
26.125	-0.0525	26.333	-0.0763
26.17	-0.0545	26.38	-0.0714
26.216	-0.056	26.427	-0.0735
26.261	-0.056	26.477	0.0847
26.307	-0.0575	26.524	0.0805
26.356	0.0525	26.57	0.0847
26.402	0.0575	26.617	0.0826
26.447	0.056	26.664	0.0805
26.493	0.056	26.711	0.0826
26.538	0.0575	26.758	0.0847
26.584	0.0575	26.804	0.0847
26.629	0.056	26.85	0.0805
26.674	0.0575	26.897	0.0805
26.72	0.0575	26.944	0.0826
26.765	0.056	26.991	0.0826
26.81	0.056	27.038	0.0826
26.856	0.0545	27.085	0.0805
26.902	0.0545	27.132	0.0805
26.947	0.0545	27.178	0.0826
26.992	0.056	27.225	0.0826
27.038	0.056	27.271	0.0847
27.083	0.0575	27.318	0.0805
27.128	0.056	27.365	0.0826
27.174	0.0575	27.412	0.0805
27.22	0.0545	27.461	0.0084
27.265	0.0545	27.51	-0.0714
27.31	0.0545	27.556	-0.0672
27.358	0.006	27.602	-0.0672
27.405	-0.051	27.649	-0.0693
27.451	-0.0525	27.695	-0.0672
27.496	-0.051	27.742	-0.0672
27.541	-0.051	27.789	-0.0714
27.587	-0.051	27.836	-0.0672
27.632	-0.051	27.884	-0.0672
27.677	-0.0495	27.93	-0.0693
27.723	-0.0495	27.977	-0.0693
27.77	-0.051	28.023	-0.0714
27.815	-0.051	28.069	-0.0714
27.86	-0.051	28.117	-0.0693
27.905	-0.051	28.163	-0.0693
27.951	-0.0525	28.21	-0.0714
27.996	-0.051	28.258	-0.0693
28.042	-0.051	28.304	-0.0693
28.087	-0.0495	28.351	-0.0693
28.133	-0.051	28.397	-0.0693
28.178	-0.0525	28.444	-0.0714
28.223	-0.0545	28.496	0.0847
28.269	-0.0545	28.545	0.0826
28.314	-0.0545	28.592	0.0826
28.359	-0.0575	28.639	0.0805
28.408	0.0575	28.686	0.0826
28.454	0.056	28.733	0.0805
28.499	0.0545	28.78	0.0826
28.545	0.056	28.826	0.0826
28.589	0.0575	28.871	0.0805
28.634	0.0575	28.917	0.0826
28.679	0.0545	28.963	0.0805
28.724	0.0575	29.01	0.0826
28.769	0.0575	29.056	0.0805
28.815	0.0575	29.103	0.0826
28.86	0.056	29.149	0.0826
28.906	0.0545	29.196	0.0826
28.952	0.0525	29.242	0.0826
28.997	0.0525	29.288	0.0826
29.042	0.0545	29.334	0.0805
29.087	0.0545	29.38	0.0847
29.132	0.056	29.427	0.0826
29.177	0.056	29.474	0.0847
29.222	0.056	29.524	-0.0714
29.267	0.0545	29.57	-0.0672
29.313	0.0545	29.617	-0.0672
29.358	0.0545	29.663	-0.0651
29.405	-0.042	29.709	-0.0651
29.452	-0.0465	29.754	-0.0714
29.497	-0.051	29.801	-0.0672
29.542	-0.051	29.847	-0.0672
29.588	-0.051	29.894	-0.0693
29.633	-0.051	29.94	-0.0672
29.678	-0.051	29.986	-0.0714
29.724	-0.051	30.032	-0.0693
29.77	-0.048	30.079	-0.0693
29.815	-0.0495	30.125	-0.0672
29.86	-0.0495	30.171	-0.0672
29.906	-0.051	30.217	-0.0693
29.951	-0.051	30.263	-0.0714
29.996	-0.0525	30.31	-0.0693
30.041	-0.0525	30.356	-0.0693
30.088	-0.051	30.404	-0.0693
30.132	-0.051	30.45	-0.0693
30.177	-0.051	30.496	-0.0714
30.222	-0.0495	30.545	0.0826
30.268	-0.051	30.592	0.0805
30.313	-0.0525	30.638	0.0826
30.358	-0.0545	30.685	0.0805
30.404	-0.056	30.732	0.0805
30.452	0.0575	30.777	0.0847
30.497	0.056	30.823	0.0826
30.542	0.056	30.868	0.0826
30.587	0.056	30.914	0.0826
30.633	0.0545	30.96	0.0826
30.678	0.0525	31.005	0.0826
30.723	0.0545	31.051	0.0805
30.769	0.0545	31.098	0.0847
30.813	0.0545	31.145	0.0805
30.858	0.056	31.193	0.0826
30.903	0.056	31.24	0.0826
30.948	0.056	31.287	0.0826
30.993	0.0545	31.334	0.0826
31.039	0.0525	31.382	0.0826
31.084	0.0525	31.43	0.0826
31.13	0.0525	31.477	0.0805
31.175	0.0545	31.526	0.0084
31.22	0.0545	31.576	-0.0693
31.265	0.0545	31.625	-0.0672
31.311	0.0545	31.671	-0.0672
31.356	0.0545	31.72	-0.0693
31.402	0.0525	31.768	-0.0693
31.452	-0.0465	31.814	-0.0693
31.497	-0.0465	31.861	-0.0672
31.542	-0.0495	31.908	-0.0714
31.587	-0.0495	31.954	-0.0672
31.632	-0.0495	32.001	-0.0693
31.678	-0.0495	32.046	-0.0672
31.723	-0.051	32.092	-0.0672
31.769	-0.0495	32.138	-0.0714
31.815	-0.051	32.183	-0.0672
31.862	-0.0495	32.228	-0.0672
31.906	-0.0495	32.274	-0.0672
31.952	-0.0495	32.319	-0.0714
31.996	-0.048	32.365	-0.0693
32.041	-0.051	32.41	-0.0693
32.087	-0.051	32.456	-0.0735
32.133	-0.051	32.502	-0.0693
32.178	-0.051	32.549	0
32.224	-0.051	32.597	0.0805
32.268	-0.051	32.643	0.0826
32.313	-0.051	32.688	0.0826
32.358	-0.051	32.734	0.0826
32.403	-0.0525	32.779	0.0826
32.45	-0.0045	32.825	0.0826
32.497	0.059	32.87	0.0805
32.543	0.056	32.915	0.0826
32.589	0.056	32.96	0.0826
32.634	0.056	33.005	0.0826
32.679	0.056	33.05	0.0826
32.723	0.0545	33.096	0.0805
32.768	0.0525	33.142	0.0826
32.813	0.0525	33.187	0.0826
32.859	0.0525	33.233	0.0826
32.903	0.0545	33.28	0.0826
32.949	0.0545	33.326	0.0826
32.994	0.0545	33.374	0.0826
33.039	0.0545	33.422	0.0826
33.085	0.0545	33.47	0.0826
33.13	0.0525	33.518	0.0826
33.176	0.0525	33.566	0.0063
33.221	0.051	33.615	-0.0693
33.266	0.0525	33.66	-0.0693
33.311	0.0545	33.707	-0.0672
33.357	0.0545	33.755	-0.0672
33.402	0.0545	33.802	-0.0672
33.447	0.0545	33.85	-0.0672
33.497	-0.048	33.898	-0.0672
33.542	-0.048	33.946	-0.0672
33.587	-0.0495	33.995	-0.0672
33.632	-0.048	34.043	-0.0714
33.678	-0.0465	34.091	-0.0714
33.723	-0.0495	34.14	-0.0714
33.768	-0.0495	34.189	-0.0693
33.812	-0.051	34.238	-0.0714
33.858	-0.0495	34.286	-0.0693
33.904	-0.051	34.334	-0.0714
33.948	-0.0495	34.381	-0.0693
33.993	-0.0495	34.428	-0.0714
34.039	-0.051	34.475	-0.0714
34.085	-0.048	34.521	-0.0735
34.131	-0.0495	34.567	-0.0763
34.176	-0.051	34.617	0.0826
34.221	-0.051	34.664	0.0826
34.266	-0.051	34.71	0.0826
34.31	-0.051	34.757	0.0826
34.355	-0.051	34.804	0.0805
34.401	-0.051	34.851	0.0826
34.446	-0.051	34.898	0.0847
34.495	0.0465	34.945	0.0826
34.54	0.0545	34.991	0.0826
34.585	0.0525	35.038	0.0826
34.63	0.0545	35.084	0.0826
34.675	0.0525	35.13	0.0826
34.719	0.0545	35.176	0.0826
34.764	0.0545	35.222	0.0826
34.809	0.0525	35.269	0.0826
34.854	0.0525	35.316	0.0805
34.899	0.0525	35.362	0.0805
34.945	0.0525	35.408	0.0826
34.989	0.051	35.455	0.0805
35.034	0.0525	35.501	0.0805
35.079	0.0545	35.547	0.0847
35.124	0.0525	35.596	0.0084
35.169	0.0545	35.643	-0.0693
35.214	0.0545	35.689	-0.0714
35.26	0.0525	35.736	-0.0714
35.305	0.0525	35.782	-0.0672
35.349	0.0525	35.828	-0.0693
35.393	0.0525	35.874	-0.0693
35.438	0.0525	35.92	-0.0672
35.483	0.0545	35.966	-0.0672
35.532	-0.0495	36.012	-0.0693
35.578	-0.051	36.059	-0.0672
35.623	-0.051	36.106	-0.0693
35.668	-0.0465	36.153	-0.0693
35.712	-0.0465	36.2	-0.0693
35.757	-0.0465	36.246	-0.0672
35.802	-0.048	36.292	-0.0693
35.846	-0.0495	36.338	-0.0693
35.892	-0.0495	36.384	-0.0693
35.938	-0.051	36.431	-0.0714
35.984	-0.051	36.477	-0.0735
36.029	-0.051	36.524	-0.0763
36.074	-0.0495	36.57	-0.0763
36.119	-0.0495	36.617	-0.0021
36.163	-0.048	36.665	0.0826
36.208	-0.0495	36.711	0.0847
36.252	-0.0495	36.757	0.0826
36.297	-0.051	36.803	0.0826
36.342	-0.051	36.849	0.0826
36.387	-0.051	36.895	0.0805
36.433	-0.051	36.942	0.0805
36.477	-0.051	36.988	0.0826
36.524	0.0015	37.035	0.0826
36.571	0.0525	37.081	0.0805
36.616	0.0525	37.127	0.0826
36.66	0.0525	37.174	0.0805
36.706	0.0545	37.22	0.0826
36.752	0.0545	37.266	0.0826
36.797	0.0525	37.313	0.0826
36.842	0.0525	37.359	0.0805
36.887	0.0495	37.405	0.0805
36.932	0.0525	37.451	0.0805
36.977	0.0545	37.497	0.0826
37.021	0.0525	37.543	0.0805
37.067	0.051	37.59	0.0805
37.112	0.0525	37.64	-0.0609
37.157	0.0545	37.686	-0.0672
37.203	0.0525	37.733	-0.0672
37.248	0.0545	37.78	-0.0672
37.292	0.0525	37.827	-0.0693
37.337	0.0525	37.873	-0.0672
37.382	0.0525	37.92	-0.0672
37.427	0.0525	37.966	-0.0672
37.472	0.0495	38.012	-0.0693
37.517	0.0545	38.059	-0.0672
37.565	-0.0495	38.105	-0.0672
37.611	-0.0495	38.152	-0.0651
37.656	-0.051	38.199	-0.0693
37.702	-0.0495	38.245	-0.0714
37.747	-0.048	38.292	-0.0693
37.793	-0.0465	38.339	-0.0672
37.838	-0.0465	38.385	-0.0672
37.883	-0.048	38.431	-0.0693
37.927	-0.048	38.477	-0.0693
37.973	-0.048	38.523	-0.0672
38.019	-0.0495	38.569	-0.0672
38.064	-0.0495	38.616	-0.0714
38.109	-0.051	38.666	0.0826
38.154	-0.0495	38.712	0.0826
38.2	-0.0495	38.759	0.0805
38.245	-0.048	38.805	0.0805
38.29	-0.0495	38.851	0.0826
38.335	-0.0495	38.897	0.0826
38.379	-0.051	38.943	0.0826
38.424	-0.051	38.989	0.0826
38.468	-0.051	39.035	0.0826
38.513	-0.051	39.082	0.0805
38.563	0.045	39.129	0.0826
38.608	0.0525	39.175	0.0805
38.653	0.0525	39.222	0.0805
38.699	0.051	39.268	0.0805
38.744	0.0525	39.313	0.0826
38.789	0.0525	39.359	0.0826
38.835	0.0525	39.405	0.0826
38.881	0.0525	39.452	0.0826
38.926	0.0525	39.498	0.0826
38.971	0.051	39.544	0.0826
39.016	0.051	39.591	0.0826
39.062	0.0525	39.637	0.0826
39.106	0.0525	39.686	-0.0672
39.151	0.051	39.732	-0.0693
39.196	0.0525	39.778	-0.0693
39.241	0.0545	39.824	-0.0672
39.286	0.0525	39.87	-0.0651
39.332	0.0525	39.916	-0.0672
39.377	0.051	39.963	-0.0672
39.423	0.0545	40.01	-0.0672
39.467	0.051	40.056	-0.0672
39.512	0.051	40.102	-0.0693
39.557	0.0525	40.148	-0.0672
39.606	-0.048	40.194	-0.0672
39.65	-0.0495	40.24	-0.0672
39.704	-0.051	40.286	-0.0672
39.755	-0.0495	40.333	-0.0672
39.805	-0.0465	40.38	-0.0672
39.856	-0.045	40.426	-0.0714
39.906	-0.0465	40.472	-0.0672
39.958	-0.0495	40.519	-0.0672
40.009	-0.048	40.565	-0.0714
40.061	-0.0495	40.612	-0.0672
40.113	-0.0495	40.658	-0.0693
40.162	-0.051	40.707	0.0826
40.21	-0.048	40.754	0.0805
40.258	-0.0495	40.801	0.0826
40.305	-0.045	40.847	0.0805
40.353	-0.0495	40.894	0.0826
40.4	-0.0495	40.94	0.0805
40.447	-0.051	40.986	0.0826
40.494	-0.051	41.033	0.0826
40.542	-0.051	41.079	0.0826
40.59	-0.0045	41.125	0.0784
40.64	0.0525	41.172	0.0784
40.687	0.051	41.218	0.0826
40.736	0.051	41.265	0.0805
40.783	0.0495	41.311	0.0826
40.831	0.0525	41.357	0.0826
40.878	0.0525	41.404	0.0805
40.927	0.0525	41.45	0.0805
40.974	0.051	41.496	0.0805
41.021	0.051	41.544	0.0826
41.068	0.0495	41.591	0.0826
41.115	0.048	41.638	0.0826
41.163	0.0495	41.685	0.0826
41.209	0.0525	41.734	-0.0693
41.257	0.0525	41.779	-0.0693
41.306	0.0525	41.826	-0.0672
41.353	0.0525	41.873	-0.0672
41.399	0.051	41.919	-0.0672
41.447	0.048	41.966	-0.0651
41.494	0.051	42.013	-0.0672
41.542	0.0525	42.06	-0.0672
41.588	0.051	42.106	-0.0672
41.639	-0.0465	42.152	-0.0672
41.687	-0.0465	42.198	-0.0672
41.733	-0.048	42.244	-0.0672
41.781	-0.048	42.291	-0.0714
41.828	-0.0495	42.337	-0.0672
41.873	-0.048	42.384	-0.0714
41.919	-0.048	42.431	-0.0693
41.968	-0.045	42.478	-0.0672
42.015	-0.0465	42.524	-0.0672
42.062	-0.048	42.569	-0.0672
42.108	-0.048	42.616	-0.0672
42.156	-0.0495	42.662	-0.0714
42.203	-0.0495	42.709	-0.0042
42.249	-0.0495	42.756	0.0805
42.297	-0.048	42.803	0.0805
42.346	-0.0465	42.849	0.0826
42.394	-0.048	42.896	0.0805
42.446	-0.0495	42.942	0.0826
42.493	-0.0495	42.989	0.0826
42.539	-0.051	43.035	0.0805
42.585	-0.051	43.08	0.0826
42.636	0.0495	43.127	0.0805
42.682	0.0545	43.174	0.0826
42.729	0.0525	43.22	0.0805
42.776	0.051	43.266	0.0826
42.823	0.051	43.313	0.0805
42.87	0.051	43.36	0.0826
42.917	0.0545	43.406	0.0826
42.964	0.0525	43.452	0.0826
43.012	0.0525	43.498	0.0826
43.06	0.051	43.544	0.0805
43.107	0.051	43.591	0.0826
43.155	0.051	43.637	0.0826
43.203	0.051	43.684	0.0826
43.249	0.0495	43.731	0.0084
43.296	0.051	43.779	-0.0672
43.342	0.0525	43.826	-0.0672
43.389	0.0525	43.872	-0.0672
43.435	0.0525	43.918	-0.0714
43.481	0.051	43.964	-0.0714
43.528	0.051	44.01	-0.0672
43.574	0.0525	44.056	-0.0714
43.621	0.0525	44.102	-0.0672
43.672	-0.045	44.149	-0.0672
43.718	-0.048	44.195	-0.0672
43.765	-0.048	44.241	-0.0672
43.811	-0.048	44.287	-0.0672
43.859	-0.0495	44.333	-0.0693
43.906	-0.048	44.379	-0.0714
43.953	-0.0465	44.425	-0.0672
44	-0.045	44.471	-0.0672
44.047	-0.0435	44.518	-0.0672
44.093	-0.048	44.563	-0.0714
44.14	-0.048	44.609	-0.0672
44.187	-0.048	44.656	-0.0693
44.233	-0.0495	44.702	-0.0714
44.28	-0.0495	44.75	-0.0042
44.328	-0.0465	44.798	0.0805
44.375	-0.0465	44.843	0.0805
44.423	-0.048	44.89	0.0826
44.47	-0.045	44.936	0.0805
44.518	-0.0495	44.982	0.0826
44.565	-0.0495	45.028	0.0805
44.61	-0.051	45.074	0.0805
44.66	-0.0015	45.12	0.0826
44.708	0.0525	45.165	0.0805
44.754	0.051	45.212	0.0805
44.801	0.0525	45.257	0.0805
44.847	0.0525	45.303	0.0826
44.894	0.051	45.35	0.0805
44.94	0.051	45.396	0.0805
44.989	0.0525	45.442	0.0805
45.037	0.051	45.488	0.0826
45.084	0.0525	45.534	0.0805
45.131	0.0495	45.58	0.0805
45.181	0.048	45.626	0.0805
45.228	0.051	45.672	0.0826
45.275	0.051	45.718	0.0847
45.322	0.0525	45.766	0.0112
45.368	0.0525	45.814	-0.0672
45.414	0.0525	45.86	-0.0693
45.461	0.0525	45.907	-0.0651
45.508	0.051	45.952	-0.0651
45.555	0.0495	45.998	-0.0672
45.603	0.0495	46.043	-0.0672
45.649	0.051	46.089	-0.0714
45.699	-0.045	46.135	-0.0672
45.747	-0.0465	46.182	-0.0693
45.794	-0.048	46.228	-0.0672
45.841	-0.0495	46.275	-0.0672
45.888	-0.048	46.322	-0.0672
45.936	-0.048	46.368	-0.0672
45.983	-0.048	46.415	-0.0672
46.03	-0.045	46.461	-0.0714
46.08	-0.048	46.507	-0.0714
46.128	-0.048	46.554	-0.0714
46.175	-0.048	46.6	-0.0714
46.224	-0.048	46.646	-0.0672
46.271	-0.048	46.693	-0.0693
46.319	-0.048	46.74	-0.0693
46.366	-0.0465	46.787	0
46.413	-0.048	46.836	0.0826
46.46	-0.0465	46.883	0.0826
46.508	-0.048	46.929	0.0826
46.554	-0.0495	46.975	0.0805
46.601	-0.0495	47.022	0.0805
46.647	-0.051	47.068	0.0805
46.695	-0.003	47.114	0.0805
46.745	0.0525	47.16	0.0805
46.792	0.0525	47.206	0.0805
46.839	0.0525	47.253	0.0826
46.885	0.051	47.299	0.0805
46.931	0.0525	47.346	0.0805
46.976	0.0525	47.392	0.0826
47.022	0.0525	47.439	0.0805
47.068	0.0525	47.485	0.0805
47.114	0.051	47.532	0.0826
47.159	0.051	47.579	0.0826
47.205	0.051	47.625	0.0805
47.251	0.048	47.671	0.0826
47.296	0.051	47.717	0.0805
47.342	0.051	47.764	0.0826
47.389	0.051	47.813	-0.063
47.434	0.0525	47.859	-0.0672
47.48	0.051	47.906	-0.0693
47.526	0.0495	47.952	-0.0693
47.572	0.051	47.998	-0.0672
47.619	0.0525	48.045	-0.0672
47.665	0.0525	48.091	-0.0672
47.711	0.0045	48.137	-0.0672
47.759	-0.048	48.183	-0.0714
47.806	-0.048	48.23	-0.0672
47.852	-0.048	48.276	-0.0693
47.899	-0.0465	48.323	-0.0693
47.945	-0.045	48.37	-0.0693
47.991	-0.045	48.416	-0.0672
48.038	-0.045	48.462	-0.0672
48.085	-0.048	48.508	-0.0693
48.132	-0.0465	48.556	-0.0672
48.178	-0.0465	48.602	-0.0672
48.224	-0.048	48.648	-0.0672
48.269	-0.0495	48.694	-0.0714
48.315	-0.0465	48.74	-0.0693
48.361	-0.045	48.787	-0.0672
48.407	-0.045	48.837	0.0805
48.452	-0.048	48.883	0.0826
48.498	-0.048	48.93	0.0805
48.544	-0.048	48.975	0.0805
48.59	-0.0495	49.022	0.0826
48.637	-0.0495	49.069	0.0805
48.683	-0.051	49.116	0.0805
48.729	0.0015	49.162	0.0826
48.777	0.0545	49.207	0.0805
48.823	0.0495	49.253	0.0826
48.869	0.051	49.299	0.0805
48.915	0.051	49.346	0.0805
48.961	0.0525	49.393	0.0805
49.007	0.0525	49.44	0.0805
49.054	0.051	49.486	0.0826
49.1	0.051	49.533	0.0826
49.146	0.051	49.579	0.0826
49.193	0.051	49.626	0.0826
49.239	0.051	49.672	0.0826
49.286	0.051	49.719	0.0826
49.331	0.051	49.765	0.0805
49.377	0.051	49.812	0.0805
49.423	0.051	49.862	-0.0693
49.468	0.051	49.909	-0.0672
49.513	0.051	49.955	-0.0714
49.559	0.0525	50.001	-0.0672
49.604	0.0525	50.047	-0.0672
49.65	0.051	50.093	-0.0651
49.696	0.051	50.14	-0.0672
49.744	0.0045	50.185	-0.0672
49.792	-0.048	50.233	-0.0693
49.838	-0.045	50.279	-0.0714
49.885	-0.0465	50.325	-0.0714
49.931	-0.045	50.372	-0.0672
49.977	-0.045	50.419	-0.0672
50.023	-0.0435	50.467	-0.0672
50.069	-0.0465	50.514	-0.0672
50.116	-0.0465	50.56	-0.0672
50.164	-0.048	50.608	-0.0714
50.21	-0.048	50.654	-0.0672
50.256	-0.045	50.701	-0.0672
50.302	-0.045	50.748	-0.0714
50.348	-0.045	50.794	-0.0672
50.395	-0.0465	50.841	-0.0672
50.441	-0.048	50.891	0.0826
50.487	-0.048	50.937	0.0826
50.534	-0.048	50.984	0.0805
50.58	-0.0495	51.03	0.0805
50.626	-0.048	51.076	0.0805
50.672	-0.0465	51.123	0.0805
50.717	-0.048	51.169	0.0826
50.765	0	51.215	0.0805
50.814	0.0495	51.261	0.0805
50.861	0.051	51.309	0.0826
50.907	0.0525	51.355	0.0805
50.953	0.051	51.402	0.0805
50.999	0.051	51.45	0.0826
51.046	0.048	51.496	0.0805
51.092	0.051	51.543	0.0826
51.139	0.048	51.59	0.0826
51.185	0.0525	51.636	0.0805
51.231	0.051	51.683	0.0826
51.277	0.051	51.729	0.0826
51.323	0.051	51.776	0.0826
51.368	0.0525	51.822	0.0826
51.414	0.051	51.871	0.0084
51.461	0.051	51.919	-0.0714
51.506	0.051	51.965	-0.0672
51.552	0.0525	52.011	-0.0693
51.597	0.048	52.057	-0.0693
51.643	0.051	52.104	-0.0651
51.689	0.051	52.15	-0.0651
51.735	0.0525	52.196	-0.0651
51.783	0.003	52.243	-0.0651
51.831	-0.0465	52.289	-0.0651
51.877	-0.0465	52.336	-0.0672
51.924	-0.045	52.383	-0.0693
51.97	-0.0435	52.43	-0.0672
52.016	-0.045	52.477	-0.0714
52.062	-0.045	52.524	-0.0672
52.108	-0.0465	52.571	-0.0651
52.157	-0.048	52.617	-0.0672
52.203	-0.048	52.664	-0.0651
52.248	-0.045	52.712	-0.0651
52.294	-0.0465	52.758	-0.0714
52.34	-0.045	52.805	-0.0672
52.386	-0.045	52.852	-0.0672
52.432	-0.0465	52.902	0.0784
52.478	-0.0465	52.95	0.0805
52.524	-0.048	52.997	0.0826
52.569	-0.048	53.043	0.0826
52.615	-0.0465	53.09	0.0826
52.661	-0.048	53.137	0.0805
52.706	-0.048	53.183	0.0805
52.753	-0.0465	53.229	0.0805
52.801	-0.0015	53.276	0.0805
52.848	0.051	53.323	0.0826
52.893	0.051	53.37	0.0826
52.939	0.051	53.417	0.0805
52.985	0.051	53.464	0.0805
53.03	0.048	53.51	0.0784
53.076	0.0525	53.556	0.0826
53.122	0.0525	53.603	0.0805
53.168	0.051	53.65	0.0826
53.215	0.051	53.698	0.0805
53.261	0.051	53.744	0.0805
53.308	0.051	53.791	0.0805
53.354	0.051	53.838	0.0826
53.401	0.051	53.884	0.0826
53.447	0.0525	53.934	-0.0672
53.492	0.051	53.983	-0.0672
53.538	0.051	54.029	-0.0651
53.583	0.0495	54.076	-0.0672
53.628	0.048	54.123	-0.0672
53.674	0.051	54.17	-0.0714
53.719	0.051	54.216	-0.0672
53.765	0.051	54.262	-0.0714
53.813	0.008	54.309	-0.0693
53.86	-0.045	54.356	-0.0651
53.906	-0.0465	54.402	-0.0651
53.952	-0.045	54.449	-0.0651
53.998	-0.045	54.498	-0.0651
54.044	-0.0435	54.545	-0.0651
54.089	-0.045	54.591	-0.0672
54.135	-0.0465	54.638	-0.0714
54.182	-0.0465	54.685	-0.0672
54.228	-0.048	54.732	-0.0672
54.274	-0.0435	54.779	-0.0672
54.321	-0.045	54.825	-0.0672
54.367	-0.045	54.872	-0.0672
54.413	-0.045	54.92	-0.0021
54.458	-0.045	54.968	0.0784
54.504	-0.0465	55.014	0.0805
54.55	-0.0465	55.061	0.0805
54.596	-0.048	55.107	0.0805
54.642	-0.0495	55.152	0.0805
54.687	-0.0465	55.198	0.0826
54.733	-0.0465	55.244	0.0826
54.778	-0.045	55.292	0.0805
54.825	0	55.338	0.0784
54.871	0.0525	55.385	0.0784
54.917	0.051	55.431	0.0784
54.963	0.0525	55.477	0.0805
55.009	0.051	55.524	0.0805
55.055	0.048	55.57	0.0805
55.1	0.0525	55.617	0.0826
55.147	0.048	55.664	0.0826
55.192	0.0525	55.711	0.0805
55.239	0.048	55.758	0.0826
55.284	0.048	55.804	0.0805
55.331	0.0495	55.85	0.0826
55.377	0.051	55.896	0.0805
55.422	0.0495	55.944	0.0084
55.468	0.0495	55.992	-0.0714
55.514	0.048	56.037	-0.0693
55.56	0.0525	56.082	-0.0672
55.606	0.048	56.128	-0.0651
55.651	0.0525	56.175	-0.0651
55.697	0.051	56.222	-0.0651
55.742	0.051	56.268	-0.0651
55.788	0.051	56.314	-0.0651
55.834	0.051	56.361	-0.0651
55.883	-0.045	56.408	-0.0672
55.928	-0.0465	56.455	-0.0672
55.973	-0.045	56.503	-0.0672
56.018	-0.045	56.551	-0.0651
56.063	-0.0435	56.598	-0.0693
56.109	-0.0435	56.645	-0.0672
56.154	-0.0435	56.691	-0.0651
56.202	-0.0465	56.737	-0.0651
56.248	-0.0465	56.784	-0.0693
56.294	-0.0435	56.831	-0.0672
56.34	-0.0435	56.879	-0.0672
56.385	-0.045	56.927	-0.0672
56.431	-0.0435	56.977	0.0805
56.477	-0.045	57.024	0.0826
56.522	-0.0435	57.071	0.0805
56.568	-0.045	57.117	0.0805
56.613	-0.045	57.164	0.0805
56.658	-0.0465	57.21	0.0805
56.703	-0.048	57.257	0.0805
56.749	-0.048	57.303	0.0805
56.795	-0.0465	57.35	0.0826
56.841	-0.048	57.397	0.0826
56.89	0.051	57.443	0.0826
56.936	0.048	57.491	0.0805
56.982	0.048	57.539	0.0805
57.028	0.051	57.587	0.0784
57.074	0.051	57.634	0.0826
57.119	0.048	57.68	0.0826
57.165	0.048	57.726	0.0805
57.211	0.048	57.773	0.0805
57.257	0.0525	57.819	0.0826
57.304	0.0525	57.865	0.0826
57.35	0.048	57.912	0.0826
57.397	0.0495	57.958	0.0805
57.443	0.051	58.007	-0.0651
57.488	0.051	58.054	-0.0672
57.534	0.0525	58.1	-0.0672
57.579	0.0525	58.146	-0.0693
57.624	0.048	58.192	-0.0672
57.67	0.048	58.237	-0.0672
57.715	0.0495	58.283	-0.0651
57.76	0.048	58.33	-0.0651
57.806	0.048	58.377	-0.0651
57.852	0.051	58.423	-0.0651
57.902	-0.045	58.47	-0.0672
57.948	-0.0465	58.518	-0.0672
57.994	-0.0465	58.565	-0.0672
58.04	-0.045	58.613	-0.0672
58.086	-0.045	58.66	-0.0672
58.132	-0.0435	58.707	-0.0672
58.179	-0.0435	58.755	-0.0651
58.224	-0.045	58.804	-0.0651
58.272	-0.045	58.851	-0.0693
58.317	-0.0465	58.898	-0.0672
58.363	-0.0465	58.944	-0.0672
58.409	-0.045	58.992	-0.0021
58.455	-0.045	59.04	0.0826
58.5	-0.045	59.086	0.0826
58.547	-0.045	59.133	0.0805
58.592	-0.0435	59.18	0.0805
58.638	-0.0465	59.227	0.0805
58.684	-0.048	59.273	0.0805
58.729	-0.048	59.319	0.0805
58.774	-0.048	59.367	0.0805
58.82	-0.0465	59.414	0.0826
58.866	-0.045	59.461	0.0826
58.914	0.0465	59.507	0.0805
58.959	0.0525	59.555	0.0805
59.005	0.051	59.602	0.0784
59.051	0.051	59.65	0.0805
59.097	0.051	59.698	0.0805
59.143	0.0525	59.744	0.0805
59.189	0.048	59.792	0.0805
59.235	0.048	59.838	0.0805
59.28	0.048	59.885	0.0805
59.327	0.048	59.931	0.0805
59.372	0.0525	59.978	0.0826
59.418	0.048	60.027	-0.0651
59.464	0.051	60.074	-0.0651
59.509	0.0495	60.12	-0.0651
59.554	0.051	60.168	-0.0672
59.6	0.0495	60.215	-0.0651
59.645	0.0525	60.261	-0.0651
59.692	0.0525	60.308	-0.0672
59.737	0.0525	60.354	-0.0651
59.783	0.048	60.4	-0.0651
59.828	0.0495	60.447	-0.0651
59.875	0.051	60.495	-0.0651
59.924	-0.039	60.542	-0.0651
59.971	-0.0465	60.589	-0.0651
60.016	-0.0465	60.635	-0.0672
60.062	-0.0435	60.682	-0.0672
60.107	-0.0435	60.728	-0.0672
60.153	-0.0435	60.775	-0.0693
60.199	-0.0435	60.822	-0.0651
60.245	-0.0465	60.869	-0.0651
60.292	-0.045	60.916	-0.0672
60.338	-0.0465	60.963	-0.0672
60.383	-0.0465	61.01	-0.0714
60.429	-0.045	61.059	0.0805
60.475	-0.045	61.105	0.0805
60.521	-0.045	61.151	0.0805
60.566	-0.0435	61.197	0.0805
60.612	-0.0435	61.244	0.0826
60.658	-0.0465	61.291	0.0784
60.703	-0.048	61.337	0.0784
60.749	-0.048	61.383	0.0805
60.794	-0.0465	61.429	0.0805
60.84	-0.048	61.476	0.0805
60.885	-0.048	61.522	0.0805
60.933	-0.0015	61.568	0.0805
60.979	0.0495	61.615	0.0805
61.024	0.051	61.662	0.0805
61.069	0.051	61.709	0.0805
61.114	0.051	61.756	0.0784
61.16	0.0495	61.803	0.0805
61.205	0.0495	61.849	0.0805
61.251	0.048	61.895	0.0805
61.297	0.0525	61.942	0.0805
61.343	0.051	61.989	0.0805
61.389	0.0495	62.038	0.0084
61.435	0.048	62.086	-0.0651
61.48	0.051	62.134	-0.0651
61.526	0.051	62.18	-0.0651
61.571	0.0495	62.226	-0.0651
61.617	0.051	62.273	-0.0672
61.662	0.048	62.315	-0.0693
61.707	0.0525	62.359	-0.0693
61.752	0.048	62.406	-0.0672
61.797	0.0525	62.452	-0.0672
61.842	0.0495	62.499	-0.0651
61.887	0.051	62.545	-0.0651
61.933	0.051	62.592	-0.0651
61.983	-0.045	62.639	-0.0651
62.028	-0.0465	62.686	-0.0651
62.073	-0.0435	62.733	-0.0714
62.119	-0.0435	62.779	-0.0693
62.164	-0.0435	62.826	-0.0672
62.208	-0.0435	62.872	-0.0672
62.254	-0.045	62.919	-0.0672
62.3	-0.045	62.965	-0.0672
62.347	-0.0465	63.01	-0.0651
62.392	-0.0465	63.058	-0.0021
62.437	-0.045	63.106	0.0826
62.483	-0.0435	63.153	0.0826
62.529	-0.045	63.2	0.0805
62.574	-0.0435	63.246	0.0805
62.62	-0.0435	63.294	0.0826
62.664	-0.045	63.342	0.0805
62.709	-0.0465	63.388	0.0784
62.754	-0.048	63.435	0.0784
62.8	-0.045	63.482	0.0805
62.845	-0.048	63.53	0.0784
62.89	-0.0465	63.577	0.0805
62.935	-0.045	63.624	0.0805
62.983	0.0465	63.67	0.0805
63.028	0.0495	63.716	0.0826
63.073	0.0495	63.762	0.0805
63.119	0.051	63.809	0.0826
63.164	0.051	63.855	0.0805
63.21	0.051	63.902	0.0805
63.255	0.0525	63.948	0.0805
63.301	0.0525	63.995	0.0826
63.347	0.048	64.042	0.0826
63.393	0.0465	64.091	-0.063
63.438	0.0495	64.137	-0.0714
63.484	0.048	64.183	-0.0672
63.529	0.0495	64.229	-0.0672
63.574	0.0495	64.276	-0.0672
63.62	0.0495	64.323	-0.0651
63.665	0.051	64.37	-0.0651
63.711	0.048	64.417	-0.0651
63.755	0.048	64.465	-0.0651
63.8	0.051	64.512	-0.0672
63.846	0.051	64.557	-0.0693
63.892	0.0495	64.603	-0.0672
63.936	0.051	64.651	-0.0672
63.983	0.0045	64.698	-0.0672
64.029	-0.045	64.745	-0.0651
64.075	-0.0435	64.792	-0.0651
64.121	-0.045	64.839	-0.0651
64.166	-0.0435	64.885	-0.0672
64.211	-0.0435	64.932	-0.0693
64.257	-0.0435	64.98	-0.0714
64.302	-0.0435	65.027	-0.0693
64.35	-0.0435	65.074	-0.0672
64.395	-0.045	65.125	0.0805
64.441	-0.0465	65.171	0.0826
64.49	-0.045	65.217	0.0805
64.536	-0.0435	65.263	0.0805
64.581	-0.0435	65.31	0.0805
64.628	-0.0435	65.356	0.0805
64.673	-0.0435	65.402	0.0805
64.718	-0.045	65.448	0.0805
64.764	-0.045	65.494	0.0805
64.811	-0.0465	65.542	0.0784
64.856	-0.045	65.588	0.0784
64.902	-0.045	65.634	0.0805
64.947	-0.0465	65.681	0.0784
64.995	-0.0045	65.727	0.0784
65.041	0.0495	65.775	0.0805
65.086	0.048	65.822	0.0805
65.131	0.051	65.869	0.0805
65.176	0.051	65.916	0.0805
65.222	0.051	65.964	0.0826
65.268	0.0495	66.01	0.0826
65.313	0.051	66.057	0.0784
65.359	0.0525	66.107	0.0112
65.404	0.051	66.154	-0.0651
65.449	0.048	66.201	-0.0672
65.494	0.0465	66.248	-0.0693
65.539	0.0465	66.295	-0.0672
65.585	0.048	66.343	-0.0693
65.632	0.048	66.39	-0.0651
65.678	0.048	66.438	-0.0651
65.723	0.048	66.485	-0.0651
65.769	0.0525	66.533	-0.0651
65.814	0.048	66.581	-0.0651
65.859	0.051	66.628	-0.0651
65.904	0.051	66.675	-0.0672
65.95	0.048	66.721	-0.0693
65.995	0.051	66.768	-0.0693
66.044	-0.042	66.815	-0.0651
66.09	-0.0465	66.862	-0.0651
66.135	-0.0435	66.909	-0.0651
66.181	-0.0435	66.955	-0.0651
66.226	-0.0435	67.002	-0.0672
66.271	-0.0435	67.049	-0.0672
66.316	-0.0435	67.095	-0.0672
66.362	-0.0435	67.145	0.0784
66.408	-0.0435	67.191	0.0805
66.455	-0.045	67.239	0.0826
66.502	-0.045	67.287	0.0784
66.547	-0.045	67.335	0.0805
66.593	-0.045	67.382	0.0805
66.639	-0.0435	67.429	0.0784
66.685	-0.0435	67.475	0.0805
66.73	-0.0435	67.522	0.0805
66.776	-0.0465	67.569	0.0805
66.822	-0.045	67.616	0.0805
66.867	-0.0465	67.662	0.0784
66.912	-0.0465	67.71	0.0784
66.958	-0.045	67.757	0.0805
67.004	-0.045	67.805	0.0784
67.052	0.0465	67.85	0.0784
67.098	0.0525	67.897	0.0805
67.144	0.0495	67.944	0.0805
67.189	0.0495	67.99	0.0826
67.234	0.051	68.037	0.0826
67.279	0.0495	68.083	0.0805
67.324	0.048	68.129	0.0826
67.369	0.0525	68.179	-0.0651
67.416	0.048	68.225	-0.0651
67.462	0.051	68.27	-0.0651
67.507	0.0495	68.316	-0.0672
67.553	0.0495	68.363	-0.0693
67.599	0.0495	68.41	-0.0672
67.645	0.0495	68.457	-0.0672
67.691	0.0495	68.503	-0.0672
67.736	0.048	68.551	-0.0651
67.782	0.048	68.598	-0.0651
67.827	0.0525	68.644	-0.0651
67.873	0.048	68.691	-0.0651
67.918	0.0495	68.737	-0.0651
67.964	0.048	68.784	-0.0651
68.01	0.051	68.83	-0.0693
68.057	0.0045	68.877	-0.0714
68.104	-0.045	68.924	-0.0693
68.15	-0.045	68.97	-0.0672
68.195	-0.0435	69.016	-0.0672
68.24	-0.0435	69.061	-0.0651
68.286	-0.0435	69.105	-0.0672
68.33	-0.0435	69.15	-0.0672
68.376	-0.0435	69.2	0.0784
68.421	-0.0435	69.245	0.0805
68.469	-0.0435	69.291	0.0826
68.514	-0.045	69.336	0.0805
68.56	-0.0465	69.382	0.0826
68.605	-0.045	69.428	0.0805
68.65	-0.0435	69.474	0.0805
68.696	-0.0435	69.52	0.0763
68.742	-0.045	69.567	0.0784
68.788	-0.0435	69.613	0.0805
68.833	-0.045	69.659	0.0784
68.879	-0.0465	69.706	0.0805
68.924	-0.048	69.752	0.0805
68.969	-0.045	69.799	0.0805
69.014	-0.0465	69.848	0.0784
69.059	-0.045	69.894	0.0784
69.107	0.0495	69.941	0.0784
69.153	0.048	69.989	0.0784
69.198	0.048	70.036	0.0805
69.243	0.048	70.083	0.0805
69.288	0.0495	70.129	0.0826
69.333	0.0495	70.177	0.0112
69.378	0.0525	70.224	-0.0672
69.424	0.048	70.272	-0.0672
69.47	0.0495	70.318	-0.0651
69.515	0.0495	70.364	-0.0651
69.56	0.0495	70.409	-0.0651
69.605	0.048	70.455	-0.0651
69.651	0.0465	70.5	-0.0651
69.696	0.048	70.546	-0.0651
69.741	0.051	70.591	-0.0651
69.787	0.048	70.637	-0.0693
69.833	0.048	70.682	-0.0672
69.878	0.048	70.727	-0.0672
69.923	0.0525	70.773	-0.0651
69.969	0.0525	70.818	-0.0651
70.014	0.048	70.864	-0.0651
70.06	0.0495	70.91	-0.0672
70.109	-0.0435	70.956	-0.0672
70.155	-0.0465	71.002	-0.0714
70.2	-0.045	71.048	-0.0672
70.245	-0.045	71.093	-0.0651
70.29	-0.045	71.138	-0.0672
70.335	-0.0435	71.184	-0.0672
70.38	-0.0435	71.232	0.0784
70.426	-0.0435	71.278	0.0784
70.472	-0.042	71.324	0.0805
70.519	-0.0465	71.37	0.0805
70.564	-0.045	71.416	0.0805
70.609	-0.042	71.461	0.0805
70.654	-0.045	71.506	0.0805
70.699	-0.0435	71.552	0.0784
70.744	-0.045	71.598	0.0784
70.79	-0.0435	71.644	0.0784
70.836	-0.0435	71.689	0.0763
70.882	-0.0435	71.736	0.0763
70.927	-0.045	71.782	0.0784
70.972	-0.045	71.828	0.0805
71.018	-0.045	71.872	0.0805
71.063	-0.0465	71.917	0.0805
71.109	-0.0015	71.961	0.0805
71.156	0.0495	72.006	0.0805
71.201	0.0495	72.052	0.0784
71.247	0.051	72.098	0.0805
71.292	0.0495	72.144	0.0784
71.338	0.0495	72.189	0.0784
71.382	0.051	72.238	-0.0651
71.427	0.0525	72.285	-0.0672
71.473	0.048	72.33	-0.0693
71.518	0.0465	72.376	-0.0693
71.563	0.0465	72.422	-0.0672
71.608	0.051	72.468	-0.0651
71.654	0.048	72.514	-0.0651
71.699	0.048	72.56	-0.0651
71.745	0.051	72.606	-0.0651
71.791	0.051	72.652	-0.0651
71.837	0.048	72.698	-0.0651
71.882	0.0525	72.744	-0.0672
71.927	0.048	72.79	-0.0651
71.972	0.0495	72.836	-0.0672
72.017	0.0495	72.881	-0.0651
72.062	0.048	72.927	-0.0651
72.107	0.048	72.972	-0.0651
72.156	-0.042	73.017	-0.0672
72.201	-0.0435	73.063	-0.0651
72.246	-0.045	73.108	-0.0651
72.291	-0.045	73.154	-0.0672
72.337	-0.0435	73.2	-0.0672
72.382	-0.0435	73.249	0.0763
72.427	-0.042	73.296	0.0805
72.472	-0.042	73.341	0.0805
72.518	-0.042	73.386	0.0784
72.565	-0.0435	73.432	0.0784
72.611	-0.042	73.478	0.0763
72.657	-0.0435	73.524	0.0763
72.702	-0.0435	73.571	0.0784
72.746	-0.0435	73.617	0.0784
72.791	-0.0435	73.663	0.0784
72.837	-0.0435	73.709	0.0805
72.882	-0.042	73.754	0.0784
72.928	-0.0435	73.8	0.0784
72.973	-0.0435	73.845	0.0763
73.018	-0.0465	73.891	0.0784
73.063	-0.0435	73.937	0.0784
73.108	-0.045	73.983	0.0784
73.155	0.0465	74.028	0.0784
73.2	0.051	74.073	0.0805
73.245	0.048	74.119	0.0805
73.29	0.048	74.164	0.0805
73.336	0.051	74.21	0.0805
73.381	0.0495	74.259	-0.0546
73.427	0.0495	74.306	-0.0651
73.472	0.0495	74.352	-0.0651
73.517	0.051	74.398	-0.0651
73.562	0.051	74.443	-0.0651
73.607	0.048	74.489	-0.0672
73.651	0.048	74.535	-0.0672
73.696	0.048	74.581	-0.0672
73.742	0.0465	74.627	-0.0693
73.787	0.0465	74.674	-0.0672
73.832	0.048	74.72	-0.0651
73.878	0.048	74.765	-0.0651
73.924	0.051	74.811	-0.0651
73.968	0.0525	74.856	-0.0651
74.013	0.0525	74.902	-0.0651
74.057	0.0465	74.947	-0.0672
74.102	0.0495	74.992	-0.0672
74.149	0.0045	75.038	-0.0672
74.196	-0.0435	75.084	-0.0672
74.241	-0.042	75.13	-0.0672
74.286	-0.0435	75.177	-0.0672
74.331	-0.042	75.222	-0.0651
74.376	-0.0435	75.27	0
74.421	-0.0435	75.317	0.0784
74.466	-0.0435	75.363	0.0805
74.511	-0.0435	75.409	0.0784
74.557	-0.0435	75.455	0.0805
74.603	-0.0435	75.501	0.0805
74.649	-0.0435	75.547	0.0784
74.694	-0.0435	75.592	0.0784
74.738	-0.0435	75.637	0.0784
74.783	-0.0435	75.683	0.0784
74.828	-0.0435	75.729	0.0763
74.873	-0.0435	75.774	0.0763
74.919	-0.0435	75.821	0.0763
74.965	-0.042	75.866	0.0784
75.01	-0.045	75.912	0.0784
75.054	-0.045	75.958	0.0805
75.1	-0.045	76.004	0.0805
75.144	-0.045	76.05	0.0805
75.191	0.0465	76.097	0.0805
75.238	0.048	76.144	0.0784
75.283	0.0465	76.192	0.0805
75.328	0.0465	76.239	0.0784
75.374	0.048	76.287	0.0084
75.42	0.0465	76.337	-0.0693
75.465	0.048	76.385	-0.0693
75.51	0.048	76.433	-0.0672
75.554	0.0495	76.48	-0.0651
75.599	0.0495	76.529	-0.0651
75.644	0.0465	76.575	-0.0651
75.689	0.0435	76.622	-0.0651
75.733	0.048	76.669	-0.0651
75.778	0.0495	76.716	-0.0651
75.822	0.048	76.763	-0.0672
75.868	0.048	76.81	-0.0672
75.913	0.048	76.856	-0.0651
75.958	0.051	76.903	-0.0651
76.003	0.0495	76.949	-0.0651
76.048	0.0465	76.996	-0.0672
76.093	0.0495	77.043	-0.0651
76.139	0.0465	77.089	-0.0651
76.186	0.0045	77.136	-0.0651
76.233	-0.042	77.183	-0.0672
76.278	-0.0435	77.231	-0.0693
76.325	-0.0435	77.279	-0.0714
76.37	-0.0435	77.328	0.0784
76.416	-0.0435	77.376	0.0805
76.462	-0.042	77.423	0.0805
76.508	-0.0435	77.47	0.0784
76.553	-0.042	77.517	0.0784
76.597	-0.042	77.563	0.0763
76.644	-0.042	77.61	0.0784
76.689	-0.042	77.656	0.0784
76.733	-0.0435	77.703	0.0763
76.779	-0.042	77.75	0.0763
76.824	-0.042	77.797	0.0784
76.87	-0.0435	77.843	0.0784
76.916	-0.0435	77.89	0.0784
76.962	-0.0435	77.937	0.0763
77.007	-0.042	77.985	0.0784
77.051	-0.0465	78.032	0.0763
77.097	-0.045	78.078	0.0805
77.142	-0.0465	78.125	0.0784
77.187	-0.045	78.171	0.0805
77.235	0.0495	78.217	0.0805
77.28	0.0465	78.264	0.0805
77.326	0.0465	78.314	0.0084
77.371	0.048	78.363	-0.0651
77.415	0.048	78.41	-0.0651
77.46	0.048	78.456	-0.0651
77.505	0.0495	78.503	-0.0651
77.55	0.051	78.55	-0.0651
77.596	0.048	78.597	-0.0651
77.641	0.048	78.644	-0.0672
77.686	0.051	78.69	-0.0651
77.731	0.0495	78.737	-0.0651
77.776	0.048	78.785	-0.0651
77.822	0.048	78.832	-0.0651
77.866	0.048	78.879	-0.0651
77.911	0.0495	78.927	-0.0651
77.956	0.0495	78.973	-0.0651
78.001	0.0495	79.02	-0.0651
78.046	0.048	79.068	-0.0672
78.091	0.048	79.115	-0.0672
78.136	0.048	79.162	-0.0651
78.181	0.0465	79.21	-0.0651
78.228	0.0045	79.257	-0.0651
78.274	-0.0435	79.304	-0.0651
78.319	-0.0435	79.354	0.0763
78.364	-0.045	79.401	0.0805
78.409	-0.0435	79.448	0.0784
78.454	-0.0435	79.496	0.0805
78.499	-0.0435	79.542	0.0784
78.545	-0.042	79.588	0.0784
78.59	-0.042	79.636	0.0784
78.636	-0.0405	79.682	0.0763
78.684	-0.0435	79.728	0.0735
78.729	-0.0435	79.776	0.0763
78.774	-0.0435	79.822	0.0784
78.819	-0.0435	79.869	0.0784
78.865	-0.0435	79.915	0.0784
78.911	-0.0435	79.959	0.0784
78.956	-0.0435	80.004	0.0784
79	-0.042	80.05	0.0784
79.045	-0.045	80.094	0.0763
79.09	-0.045	80.14	0.0784
79.135	-0.045	80.184	0.0784
79.179	-0.0435	80.231	0.0805
79.224	-0.045	80.278	0.0805
79.272	0.048	80.326	0.0826
79.318	0.0465	80.377	-0.0693
79.363	0.0465	80.424	-0.0714
79.408	0.048	80.471	-0.0693
79.453	0.048	80.518	-0.0672
79.498	0.048	80.565	-0.0651
79.543	0.048	80.612	-0.0651
79.589	0.045	80.66	-0.0651
79.634	0.0495	80.707	-0.0651
79.679	0.0465	80.753	-0.0651
79.724	0.0465	80.8	-0.0651
79.769	0.0465	80.848	-0.0651
79.814	0.0465	80.895	-0.0651
79.859	0.045	80.943	-0.0672
79.905	0.045	80.99	-0.0651
79.95	0.045	81.037	-0.0651
79.994	0.0465	81.085	-0.0651
80.039	0.0435	81.134	-0.0651
80.084	0.048	81.181	-0.0651
80.128	0.048	81.228	-0.0651
80.172	0.0495	81.275	-0.0651
80.217	0.0495	81.324	-0.0651
80.264	-0.039	81.373	-0.0021
80.312	-0.0435	81.422	0.0805
80.357	-0.0435	81.468	0.0805
80.403	-0.045	81.516	0.0805
80.448	-0.042	81.563	0.0784
80.493	-0.042	81.61	0.0763
80.538	-0.042	81.657	0.0735
80.584	-0.0435	81.703	0.0735
80.629	-0.042	81.75	0.0784
80.674	-0.0435	81.797	0.0784
80.722	-0.0435	81.844	0.0784
80.766	-0.0435	81.891	0.0784
80.811	-0.042	81.938	0.0784
80.855	-0.042	81.985	0.0763
80.9	-0.042	82.032	0.0763
80.945	-0.042	82.079	0.0735
80.99	-0.0435	82.126	0.0784
81.034	-0.0435	82.174	0.0763
81.079	-0.0435	82.22	0.0784
81.123	-0.0435	82.268	0.0805
81.168	-0.0435	82.316	0.0805
81.216	-0.0435	82.362	0.0805
81.264	-0.0435	82.412	-0.0651
81.311	0.051	82.459	-0.0651
81.356	0.048	82.506	-0.0651
81.401	0.051	82.554	-0.0651
81.446	0.048	82.601	-0.0651
81.491	0.0495	82.649	-0.0651
81.535	0.048	82.697	-0.0651
81.58	0.0465	82.744	-0.0672
81.625	0.045	82.792	-0.0651
81.67	0.0435	82.84	-0.0651
81.715	0.045	82.888	-0.0651
81.759	0.0495	82.937	-0.0651
81.803	0.048	82.984	-0.0651
81.847	0.048	83.032	-0.0651
81.891	0.048	83.08	-0.0672
81.936	0.0435	83.128	-0.0693
81.981	0.048	83.176	-0.0672
82.026	0.0465	83.224	-0.0651
82.07	0.048	83.272	-0.0672
82.114	0.0465	83.32	-0.0651
82.159	0.0465	83.369	-0.0651
82.204	0.0495	83.419	0.0714
82.249	0.051	83.467	0.0763
82.295	0.0045	83.516	0.0805
82.341	-0.042	83.564	0.0784
82.386	-0.042	83.612	0.0805
82.431	-0.0435	83.661	0.0784
82.476	-0.042	83.709	0.0763
82.521	-0.042	83.756	0.0784
82.565	-0.0435	83.804	0.0735
82.61	-0.042	83.853	0.0735
82.655	-0.0435	83.902	0.0763
82.7	-0.042	83.95	0.0784
82.747	-0.042	83.998	0.0784
82.792	-0.042	84.046	0.0784
82.836	-0.042	84.093	0.0784
82.881	-0.042	84.141	0.0784
82.926	-0.042	84.189	0.0784
82.97	-0.0435	84.236	0.0784
83.015	-0.042	84.283	0.0784
83.06	-0.042	84.33	0.0784
83.105	-0.0435	84.378	0.0805
83.15	-0.0435	84.427	0.0063
83.195	-0.045	84.476	-0.0693
83.241	-0.0435	84.524	-0.0672
83.286	-0.0435	84.571	-0.0651
83.332	0.0465	84.619	-0.0651
83.376	0.0495	84.666	-0.0651
83.42	0.0465	84.714	-0.0651
83.465	0.048	84.761	-0.0651
83.51	0.048	84.809	-0.0651
83.555	0.0465	84.857	-0.0651
83.6	0.048	84.904	-0.0651
83.644	0.0495	84.951	-0.0672
83.689	0.0465	85	-0.0651
83.734	0.0465	85.049	-0.0651
83.778	0.045	85.097	-0.0651
83.823	0.045	85.145	-0.0651
83.868	0.048	85.194	-0.0651
83.912	0.048	85.243	-0.0672
83.957	0.048	85.293	-0.0672
84.001	0.0495	85.341	-0.0651
84.047	0.0495	85.389	-0.0651
84.091	0.0465	85.44	-0.0021
84.136	0.048	85.49	0.0763
84.181	0.045	85.538	0.0784
84.225	0.0465	85.586	0.0763
84.27	0.0465	85.633	0.0763
84.315	0.0495	85.68	0.0805
84.363	-0.042	85.728	0.0784
84.407	-0.0435	85.774	0.0784
84.451	-0.042	85.821	0.0784
84.496	-0.0435	85.868	0.0784
84.542	-0.042	85.915	0.0763
84.586	-0.042	85.962	0.0763
84.631	-0.042	86.01	0.0735
84.675	-0.042	86.058	0.0805
84.719	-0.042	86.105	0.0784
84.766	-0.042	86.152	0.0784
84.811	-0.0435	86.198	0.0805
84.856	-0.0435	86.244	0.0784
84.901	-0.0435	86.291	0.0784
84.945	-0.0435	86.338	0.0805
84.99	-0.042	86.385	0.0784
85.034	-0.042	86.432	0.0784
85.079	-0.042	86.481	-0.063
85.123	-0.042	86.528	-0.0672
85.167	-0.0435	86.574	-0.0672
85.211	-0.042	86.621	-0.0672
85.256	-0.0435	86.668	-0.0651
85.301	-0.0435	86.714	-0.0651
85.347	0.0015	86.762	-0.0651
85.392	0.0465	86.809	-0.063
85.437	0.048	86.856	-0.0651
85.483	0.0465	86.903	-0.0651
85.527	0.048	86.95	-0.0651
85.572	0.048	86.997	-0.0651
85.617	0.048	87.045	-0.0672
85.661	0.0465	87.092	-0.0651
85.706	0.045	87.139	-0.0651
85.751	0.045	87.185	-0.0651
85.796	0.045	87.232	-0.0651
85.841	0.0435	87.28	-0.0651
85.885	0.0435	87.326	-0.0651
85.929	0.045	87.374	-0.0651
85.974	0.048	87.42	-0.0651
86.018	0.048	87.468	-0.0021
86.063	0.048	87.516	0.0784
86.107	0.0465	87.563	0.0784
86.152	0.045	87.61	0.0784
86.196	0.045	87.656	0.0784
86.241	0.048	87.703	0.0735
86.286	0.0465	87.75	0.0735
86.33	0.0495	87.797	0.0763
86.378	-0.042	87.843	0.0763
86.423	-0.0435	87.891	0.0784
86.468	-0.042	87.939	0.0763
86.513	-0.042	87.986	0.0763
86.557	-0.042	88.034	0.0784
86.602	-0.0435	88.082	0.0763
86.645	-0.042	88.129	0.0735
86.689	-0.042	88.176	0.0735
86.733	-0.042	88.222	0.0763
86.777	-0.042	88.27	0.0784
86.825	-0.042	88.317	0.0784
86.87	-0.0435	88.365	0.0784
86.915	-0.042	88.412	0.0805
86.96	-0.042	88.458	0.0805
87.005	-0.0435	88.508	-0.063
87.05	-0.042	88.555	-0.0651
87.094	-0.0405	88.602	-0.0651
87.139	-0.042	88.648	-0.0651
87.184	-0.0435	88.696	-0.0651
87.228	-0.0435	88.743	-0.0672
87.273	-0.0435	88.789	-0.0651
87.318	-0.0435	88.837	-0.0651
87.363	-0.0435	88.884	-0.0651
87.411	0.0465	88.932	-0.0651
87.456	0.048	88.978	-0.0651
87.501	0.045	89.025	-0.0651
87.545	0.048	89.073	-0.0651
87.591	0.048	89.121	-0.0651
87.636	0.045	89.168	-0.0651
87.681	0.0465	89.215	-0.0651
87.726	0.0495	89.262	-0.0672
87.77	0.0465	89.309	-0.0672
87.815	0.0465	89.355	-0.0651
87.86	0.048	89.403	-0.0672
87.905	0.0435	89.449	-0.0651
87.95	0.048	89.496	-0.0651
87.995	0.045	89.546	0.0735
88.039	0.048	89.593	0.0784
88.085	0.048	89.641	0.0784
88.129	0.048	89.687	0.0784
88.174	0.048	89.734	0.0805
88.219	0.0465	89.781	0.0784
88.263	0.0465	89.829	0.0763
88.307	0.048	89.876	0.0763
88.352	0.0465	89.924	0.0763
88.398	0.0045	89.972	0.0735
88.445	-0.042	90.02	0.0735
88.49	-0.0435	90.067	0.0735
88.535	-0.0435	90.113	0.0784
88.58	-0.0435	90.16	0.0784
88.624	-0.042	90.207	0.0763
88.669	-0.0405	90.254	0.0784
88.714	-0.042	90.301	0.0784
88.757	-0.042	90.348	0.0784
88.802	-0.042	90.395	0.0784
88.848	-0.0435	90.442	0.0805
88.895	-0.0435	90.489	0.0763
88.94	-0.042	90.539	-0.0588
88.985	-0.042	90.585	-0.0651
89.031	-0.042	90.631	-0.0651
89.075	-0.0405	90.678	-0.0651
89.12	-0.042	90.725	-0.0651
89.164	-0.0405	90.772	-0.0651
89.209	-0.042	90.819	-0.0651
89.254	-0.0435	90.866	-0.0651
89.299	-0.0435	90.915	-0.063
89.345	-0.042	90.963	-0.0651
89.39	-0.0435	91.01	-0.0651
89.436	0.048	91.058	-0.0651
89.481	0.048	91.105	-0.0651
89.526	0.0465	91.153	-0.0672
89.571	0.045	91.2	-0.0651
89.616	0.048	91.246	-0.0651
89.661	0.048	91.293	-0.0651
89.706	0.0465	91.339	-0.0651
89.751	0.048	91.386	-0.0651
89.796	0.0465	91.432	-0.0651
89.84	0.0465	91.48	-0.0651
89.884	0.0465	91.528	-0.0651
89.929	0.0465	91.578	0.0784
89.975	0.0435	91.625	0.0784
90.019	0.0435	91.672	0.0784
90.064	0.048	91.72	0.0784
90.108	0.048	91.767	0.0763
90.153	0.0465	91.813	0.0763
90.198	0.048	91.861	0.0735
90.242	0.048	91.908	0.0763
90.287	0.045	91.956	0.0784
90.331	0.045	92.003	0.0763
90.377	0.0435	92.05	0.0763
90.424	0.0095	92.097	0.0763
90.471	-0.0405	92.143	0.0763
90.516	-0.042	92.191	0.0763
90.561	-0.042	92.239	0.0763
90.606	-0.0405	92.286	0.0735
90.651	-0.042	92.333	0.0784
90.695	-0.0405	92.38	0.0784
90.74	-0.042	92.427	0.0784
90.785	-0.042	92.473	0.0784
90.83	-0.0405	92.519	0.0805
90.877	-0.042	92.566	0.0063
90.923	-0.042	92.613	-0.0651
90.967	-0.042	92.658	-0.0651
91.012	-0.042	92.704	-0.0651
91.057	-0.042	92.751	-0.0651
91.102	-0.042	92.797	-0.0651
91.147	-0.0405	92.844	-0.0651
91.192	-0.0405	92.89	-0.0651
91.237	-0.042	92.938	-0.0651
91.282	-0.042	92.985	-0.0651
91.326	-0.0435	93.031	-0.0651
91.37	-0.042	93.078	-0.0651
91.416	-0.0435	93.124	-0.0651
91.465	0.0465	93.17	-0.0651
91.51	0.045	93.216	-0.0651
91.556	0.045	93.262	-0.0651
91.601	0.048	93.306	-0.0672
91.645	0.048	93.353	-0.0651
91.69	0.048	93.4	-0.0651
91.735	0.0465	93.447	-0.0651
91.78	0.0465	93.494	-0.0651
91.824	0.0465	93.541	-0.0651
91.869	0.0465	93.591	0.0714
91.914	0.0435	93.637	0.0784
[truncated: 14,996 more rows]

## Sheet: Figure 4f
cycle number	CE (%)		1st				10th				300th
1	89.54		0	0.476	0	0.0405	0	-0.1335	0	0.0405	0	-0.1356	0	0.0468
2	93.14		0.0048	0.4605	0.0044	0.0405	0.0048	-0.127	0.0068	0.0405	0.0048	-0.1356	0.0056	0.0468
3	96.83		0.0054	0.4605	0.0052	0.0405	0.0056	-0.127	0.0076	0.042	0.0056	-0.1338	0.0066	0.0468
4	97.23		0.0064	0.448	0.006	0.0405	0.0066	-0.1225	0.0086	0.042	0.0064	-0.1338	0.0074	0.0486
5	97.58		0.0072	0.448	0.007	0.042	0.0076	-0.121	0.0094	0.0435	0.0074	-0.1302	0.0082	0.0486
6	97.66		0.0082	0.431	0.008	0.042	0.0084	-0.121	0.0104	0.0435	0.0086	-0.1302	0.0092	0.0486
7	97.78		0.009	0.431	0.0086	0.042	0.0094	-0.1165	0.0112	0.045	0.0094	-0.1302	0.01	0.0486
8	98.01		0.0098	0.4155	0.0096	0.045	0.0104	-0.1165	0.0122	0.045	0.0104	-0.1266	0.0108	0.0504
9	98.01		0.0108	0.4155	0.0106	0.045	0.0112	-0.113	0.013	0.045	0.011	-0.1266	0.0118	0.0522
10	98.32		0.0116	0.4075	0.0116	0.048	0.0122	-0.1115	0.014	0.045	0.012	-0.123	0.0126	0.0522
11	98.31		0.0126	0.392	0.0124	0.048	0.013	-0.1115	0.0148	0.045	0.013	-0.123	0.0134	0.0522
12	98.42		0.0136	0.392	0.0136	0.0495	0.014	-0.1055	0.0156	0.048	0.0138	-0.117	0.0142	0.0522
13	98.37		0.0144	0.3735	0.0144	0.0495	0.015	-0.1055	0.0166	0.0495	0.0146	-0.117	0.0152	0.0522
14	98.67		0.0154	0.361	0.0154	0.0495	0.0158	-0.1055	0.0174	0.0495	0.0154	-0.117	0.0162	0.0504
15	98.52		0.0162	0.361	0.0162	0.0495	0.0168	-0.104	0.0182	0.0495	0.0164	-0.1152	0.017	0.0504
16	98.59		0.017	0.344	0.017	0.0465	0.0176	-0.104	0.019	0.0495	0.0174	-0.1152	0.018	0.0504
17	98.64		0.018	0.344	0.0182	0.0465	0.0186	-0.101	0.02	0.0495	0.0182	-0.1134	0.0186	0.0504
18	98.66		0.0188	0.3335	0.019	0.0465	0.0194	-0.101	0.0208	0.0495	0.019	-0.1098	0.0196	0.0522
19	98.71		0.0196	0.3335	0.0198	0.0465	0.0204	-0.101	0.0216	0.045	0.02	-0.1098	0.0206	0.054
20	98.73		0.0206	0.3195	0.0208	0.048	0.0212	-0.099	0.0226	0.045	0.0208	-0.1098	0.0214	0.054
21	98.75		0.0214	0.304	0.0216	0.048	0.0222	-0.099	0.0236	0.045	0.0218	-0.1098	0.0224	0.0558
22	98.81		0.0224	0.304	0.0226	0.048	0.0232	-0.099	0.0244	0.045	0.0228	-0.1098	0.0232	0.0558
23	98.85		0.0234	0.29	0.0236	0.0495	0.024	-0.099	0.0252	0.045	0.0236	-0.108	0.024	0.0558
24	98.85		0.0242	0.29	0.0244	0.0495	0.0248	-0.096	0.0262	0.045	0.0244	-0.108	0.025	0.054
25	98.8		0.0252	0.2775	0.0252	0.0495	0.0258	-0.096	0.0268	0.045	0.0254	-0.1062	0.0258	0.054
26	99		0.026	0.2665	0.026	0.0495	0.0266	-0.096	0.0278	0.045	0.0262	-0.1062	0.0268	0.054
27	98.85		0.027	0.2665	0.027	0.051	0.0276	-0.0945	0.0286	0.045	0.0272	-0.1044	0.0278	0.054
28	98.95		0.0278	0.251	0.028	0.051	0.0284	-0.0945	0.0294	0.0465	0.028	-0.1044	0.0284	0.0576
29	98.9		0.0288	0.251	0.0288	0.051	0.0294	-0.0915	0.0304	0.048	0.029	-0.1044	0.0294	0.0576
30	98.94		0.0296	0.245	0.0298	0.0495	0.0302	-0.0915	0.0312	0.048	0.0298	-0.1044	0.0304	0.0576
31	98.97		0.0304	0.2265	0.0306	0.0495	0.0312	-0.0915	0.0322	0.048	0.0306	-0.1044	0.0312	0.0558
32	98.88		0.0312	0.2265	0.0316	0.0495	0.032	-0.09	0.033	0.048	0.0316	-0.1044	0.0322	0.0558
33	98.84		0.0324	0.2125	0.0324	0.0495	0.033	-0.09	0.0342	0.048	0.0326	-0.1044	0.033	0.054
34	99.05		0.0332	0.2125	0.0334	0.0495	0.0338	-0.0885	0.0348	0.048	0.0336	-0.1044	0.0338	0.054
35	99.09		0.034	0.2	0.0344	0.0495	0.0348	-0.087	0.0358	0.048	0.0342	-0.1026	0.0346	0.054
36	99.08		0.0348	0.2	0.0352	0.0495	0.0356	-0.087	0.0368	0.048	0.0352	-0.1026	0.0356	0.054
37	99.11		0.036	0.186	0.0362	0.0495	0.0364	-0.087	0.0376	0.048	0.036	-0.1026	0.0364	0.0558
38	99.12		0.037	0.1735	0.037	0.0495	0.0374	-0.087	0.0384	0.048	0.037	-0.1026	0.0374	0.0558
39	99.13		0.0378	0.1735	0.038	0.0495	0.0382	-0.087	0.0396	0.0465	0.0378	-0.1026	0.0382	0.0558
40	99.11		0.0388	0.161	0.0388	0.0495	0.0392	-0.087	0.0404	0.0465	0.0388	-0.1026	0.039	0.0558
41	99.04		0.0394	0.1505	0.0396	0.0495	0.0402	-0.087	0.0414	0.0465	0.0396	-0.1026	0.04	0.0558
42	99.07		0.0404	0.1505	0.0406	0.0495	0.041	-0.087	0.0424	0.0465	0.0406	-0.1002	0.041	0.0594
43	99.13		0.0412	0.1365	0.0414	0.0495	0.042	-0.087	0.0434	0.0465	0.0414	-0.1002	0.042	0.0558
44	99.14		0.0422	0.1195	0.0424	0.0495	0.043	-0.087	0.044	0.0465	0.0424	-0.1002	0.0428	0.0558
45	99.16		0.043	0.1195	0.0434	0.0495	0.0438	-0.087	0.045	0.0465	0.0432	-0.1002	0.0436	0.0576
46	99.18		0.044	0.1115	0.0442	0.0495	0.0448	-0.0855	0.0458	0.0465	0.0442	-0.1002	0.0446	0.0576
47	99.04		0.0448	0.1115	0.0452	0.051	0.0458	-0.0855	0.0468	0.0465	0.045	-0.1002	0.0454	0.0558
48	99.16		0.0456	0.0975	0.0462	0.051	0.0466	-0.0855	0.0478	0.0465	0.0458	-0.1002	0.0464	0.0576
49	99.25		0.0466	0.0975	0.047	0.051	0.0476	-0.0855	0.0486	0.0465	0.0466	-0.0966	0.047	0.0576
50	99.09		0.0474	0.082	0.048	0.051	0.0486	-0.0835	0.0494	0.0465	0.0476	-0.0966	0.048	0.0576
51	99.24		0.0482	0.07	0.0488	0.051	0.0498	-0.0835	0.0504	0.0465	0.0486	-0.0966	0.0488	0.0576
52	99.2		0.0492	0.07	0.0496	0.051	0.0508	-0.0835	0.0514	0.048	0.0494	-0.0966	0.0498	0.0576
53	99.25		0.05	0.0605	0.0504	0.051	0.0518	-0.0835	0.0522	0.048	0.0504	-0.0966	0.0504	0.0576
54	99.2		0.051	0.0605	0.0516	0.051	0.0526	-0.0835	0.0532	0.048	0.0512	-0.0966	0.0514	0.0576
55	99.31		0.0518	0.0465	0.0524	0.051	0.0534	-0.0835	0.054	0.048	0.0522	-0.0966	0.0522	0.0558
56	99.27		0.0526	0.0295	0.0532	0.051	0.0544	-0.0835	0.0548	0.048	0.053	-0.0966	0.0532	0.0558
57	99.18		0.0534	0.0295	0.0542	0.0495	0.0554	-0.0835	0.0558	0.0495	0.0538	-0.093	0.054	0.0558
58	99.27		0.0544	0.02	0.055	0.0495	0.0562	-0.0805	0.0566	0.0495	0.0546	-0.093	0.0548	0.0558
59	99.17		0.0552	0.02	0.056	0.0495	0.0572	-0.0805	0.0574	0.0495	0.0556	-0.093	0.0558	0.0558
60	99.24		0.0562	0.011	0.0572	0.051	0.0582	-0.0805	0.0586	0.0495	0.0566	-0.093	0.0564	0.0558
61	99.17		0.057	-0.003	0.058	0.051	0.059	-0.0805	0.0594	0.0495	0.0574	-0.093	0.0576	0.0594
62	99.28		0.0578	-0.003	0.059	0.051	0.06	-0.0805	0.0602	0.048	0.0584	-0.093	0.0584	0.0594
63	99.2		0.0588	-0.017	0.0598	0.051	0.061	-0.0805	0.0612	0.048	0.0594	-0.093	0.0592	0.0594
64	99.31		0.0598	-0.017	0.0606	0.051	0.0618	-0.079	0.0622	0.048	0.0602	-0.093	0.0602	0.0594
65	99.26		0.0606	-0.028	0.0616	0.051	0.0628	-0.079	0.063	0.048	0.0612	-0.093	0.0612	0.0594
66	99.4		0.0616	-0.0405	0.0624	0.051	0.0634	-0.079	0.064	0.048	0.0622	-0.0912	0.062	0.0576
67	99.23		0.0626	-0.0405	0.0634	0.051	0.0644	-0.079	0.0648	0.048	0.063	-0.0912	0.063	0.0576
68	99.23		0.0634	-0.0525	0.0642	0.051	0.0654	-0.079	0.0658	0.048	0.064	-0.0912	0.064	0.0576
69	99.43		0.0642	-0.0525	0.0652	0.051	0.0662	-0.0775	0.0666	0.048	0.0648	-0.0912	0.0646	0.0576
70	99.27		0.0652	-0.0635	0.066	0.051	0.0672	-0.0775	0.0674	0.048	0.0656	-0.0912	0.0656	0.0576
71	99.25		0.0662	-0.0635	0.0668	0.051	0.0682	-0.079	0.0684	0.0495	0.0666	-0.0912	0.0664	0.0558
72	99.34		0.067	-0.076	0.0676	0.051	0.069	-0.079	0.0692	0.0495	0.0674	-0.0912	0.0674	0.0594
73	99.31		0.068	-0.087	0.0688	0.051	0.0698	-0.0775	0.07	0.0495	0.0684	-0.0912	0.0684	0.0594
74	99.31		0.069	-0.087	0.0696	0.051	0.0708	-0.0775	0.071	0.048	0.0692	-0.0912	0.0692	0.0558
75	99.24		0.0698	-0.101	0.0706	0.051	0.0716	-0.0775	0.0718	0.048	0.07	-0.0912	0.07	0.0558
76	99.47		0.071	-0.101	0.0714	0.051	0.0726	-0.0775	0.073	0.048	0.071	-0.0912	0.071	0.0576
77	99.28		0.0718	-0.1085	0.0724	0.051	0.0734	-0.0775	0.0736	0.048	0.0718	-0.0912	0.0718	0.0576
78	99.28		0.0726	-0.124	0.0732	0.051	0.0744	-0.0775	0.0746	0.048	0.0728	-0.0912	0.0726	0.0576
79	99.26		0.0736	-0.124	0.0742	0.051	0.0752	-0.0775	0.0754	0.048	0.0736	-0.0912	0.0736	0.0594
80	99.38		0.0744	-0.1335	0.075	0.051	0.0762	-0.0775	0.0764	0.048	0.0746	-0.0912	0.0744	0.0594
81	99.35		0.0752	-0.141	0.0758	0.051	0.077	-0.076	0.0772	0.048	0.0756	-0.0912	0.0754	0.0594
82	99.32		0.0762	-0.141	0.0768	0.051	0.078	-0.076	0.078	0.048	0.0764	-0.0912	0.0762	0.0594
83	99.4		0.077	-0.149	0.0776	0.0545	0.079	-0.076	0.079	0.0465	0.0774	-0.0912	0.077	0.0558
84	99.28		0.0778	-0.1535	0.0786	0.0545	0.0798	-0.076	0.0798	0.0465	0.0784	-0.0912	0.078	0.0558
85	99.35		0.0786	-0.1535	0.0796	0.0545	0.081	-0.076	0.0808	0.0465	0.0792	-0.0912	0.079	0.0558
86	99.33		0.0796	-0.1565	0.0804	0.0525	0.0818	-0.076	0.0816	0.0465	0.08	-0.0912	0.0798	0.0594
87	99.38		0.0804	-0.1565	0.0816	0.0525	0.0826	-0.076	0.0826	0.0465	0.081	-0.0912	0.0808	0.0594
88	99.32		0.0812	-0.1565	0.0824	0.0525	0.0836	-0.076	0.0834	0.045	0.0822	-0.0912	0.0816	0.0594
89	99.29		0.0822	-0.1565	0.0832	0.0525	0.0846	-0.076	0.0844	0.048	0.083	-0.0912	0.0824	0.0594
90	99.35		0.0832	-0.1565	0.0842	0.0525	0.0852	-0.076	0.0852	0.048	0.084	-0.0912	0.0836	0.0594
91	99.25		0.084	-0.1565	0.085	0.051	0.0862	-0.076	0.086	0.045	0.0848	-0.0912	0.0844	0.0594
92	99.39		0.0848	-0.1565	0.086	0.051	0.0872	-0.076	0.087	0.045	0.0856	-0.0912	0.0852	0.0594
93	99.35		0.0858	-0.155	0.0868	0.051	0.088	-0.076	0.0878	0.048	0.0866	-0.0912	0.0862	0.054
94	99.38		0.0866	-0.155	0.0876	0.051	0.0892	-0.076	0.0888	0.048	0.0876	-0.0894	0.087	0.0594
95	99.45		0.0876	-0.1535	0.0886	0.051	0.09	-0.076	0.0898	0.048	0.0884	-0.0894	0.088	0.0594
96	99.39		0.0884	-0.1505	0.0896	0.051	0.0908	-0.076	0.0906	0.048	0.0894	-0.0894	0.0888	0.0558
97	99.3		0.0894	-0.1505	0.0906	0.051	0.0918	-0.076	0.0914	0.048	0.09	-0.093	0.0896	0.0558
98	99.37		0.0902	-0.1455	0.0914	0.051	0.0928	-0.0745	0.0924	0.048	0.091	-0.093	0.0906	0.0612
99	99.36		0.0912	-0.1455	0.0922	0.051	0.0936	-0.0745	0.0932	0.048	0.092	-0.093	0.0916	0.0612
100	99.48		0.092	-0.1455	0.093	0.051	0.0946	-0.0745	0.0944	0.0465	0.0928	-0.0912	0.0922	0.0612
101	99.33		0.093	-0.1425	0.094	0.051	0.0954	-0.0745	0.0952	0.0465	0.0938	-0.0912	0.0932	0.0612
102	99.37		0.094	-0.1425	0.0948	0.051	0.0964	-0.0745	0.0962	0.0465	0.0946	-0.0912	0.0942	0.0612
103	99.3		0.0948	-0.1365	0.0958	0.051	0.0974	-0.0745	0.097	0.048	0.0956	-0.0912	0.095	0.0594
104	99.33		0.0956	-0.1365	0.097	0.051	0.0982	-0.073	0.098	0.048	0.0964	-0.0894	0.096	0.0594
105	99.4		0.0964	-0.135	0.0978	0.051	0.099	-0.073	0.0988	0.048	0.0974	-0.0894	0.097	0.0594
106	99.28		0.0974	-0.135	0.0986	0.0525	0.1	-0.073	0.0998	0.048	0.0982	-0.0894	0.0978	0.0594
107	99.4		0.0984	-0.135	0.0996	0.0525	0.1008	-0.0745	0.1008	0.048	0.099	-0.0858	0.0986	0.0594
108	99.39		0.0992	-0.1335	0.1002	0.0525	0.1018	-0.0745	0.1016	0.048	0.1002	-0.084	0.0996	0.0576
109	99.36		0.1002	-0.1335	0.1012	0.0525	0.1026	-0.0745	0.1026	0.048	0.1012	-0.084	0.1004	0.0576
110	99.35		0.101	-0.132	0.1022	0.051	0.1034	-0.0745	0.1034	0.048	0.1018	-0.084	0.1014	0.0558
111	99.41		0.1018	-0.1285	0.103	0.051	0.1044	-0.0745	0.1042	0.048	0.1028	-0.084	0.1022	0.0558
112	99.4		0.1028	-0.1285	0.104	0.051	0.1054	-0.076	0.1052	0.048	0.1036	-0.084	0.103	0.0558
113	99.36		0.1036	-0.1255	0.1048	0.0525	0.1062	-0.076	0.106	0.048	0.1046	-0.0894	0.104	0.0558
114	99.48		0.1044	-0.1255	0.1056	0.0525	0.1072	-0.076	0.107	0.048	0.1054	-0.0894	0.1048	0.0558
115	99.45		0.1054	-0.124	0.1066	0.0525	0.1082	-0.076	0.1078	0.048	0.1064	-0.0816	0.1056	0.0558
116	99.39		0.1062	-0.124	0.1074	0.0525	0.1092	-0.0745	0.1088	0.048	0.1076	-0.0816	0.1066	0.0558
117	99.32		0.1072	-0.1225	0.1086	0.0525	0.11	-0.0745	0.1096	0.048	0.1082	-0.0894	0.1074	0.0558
118	99.39		0.108	-0.1195	0.1094	0.0525	0.111	-0.073	0.1104	0.048	0.1094	-0.0876	0.1084	0.0558
119	99.36		0.109	-0.1195	0.1104	0.0525	0.112	-0.073	0.1114	0.048	0.1104	-0.0876	0.1092	0.0558
120	99.55		0.1098	-0.1195	0.1112	0.0525	0.1128	-0.073	0.1124	0.048	0.1112	-0.0876	0.11	0.0576
121	99.38		0.1106	-0.1195	0.112	0.0525	0.1136	-0.07	0.1132	0.0465	0.1122	-0.0876	0.111	0.0576
122	99.51		0.1114	-0.1165	0.1128	0.051	0.1144	-0.068	0.114	0.0465	0.1132	-0.0798	0.112	0.0576
123	99.34		0.1122	-0.1165	0.1136	0.051	0.1154	-0.068	0.1148	0.048	0.114	-0.0798	0.1128	0.0576
124	99.5		0.1132	-0.1165	0.1146	0.051	0.1162	-0.068	0.1158	0.048	0.1148	-0.0798	0.1136	0.0576
125	99.43		0.1142	-0.11	0.1158	0.051	0.1172	-0.068	0.1166	0.048	0.1158	-0.0816	0.1146	0.0576
126	99.43		0.1148	-0.11	0.1166	0.051	0.118	-0.068	0.1176	0.048	0.1168	-0.0816	0.1154	0.0576
127	99.51		0.1158	-0.11	0.1174	0.0525	0.119	-0.073	0.1184	0.048	0.1176	-0.0816	0.1164	0.0576
128	99.47		0.117	-0.11	0.1184	0.0525	0.12	-0.073	0.1194	0.048	0.1186	-0.0894	0.1172	0.0576
129	99.3		0.1178	-0.11	0.1192	0.0525	0.1208	-0.07	0.1202	0.048	0.1194	-0.0894	0.118	0.0576
130	99.41		0.1186	-0.107	0.1202	0.0525	0.1218	-0.07	0.121	0.048	0.1204	-0.0894	0.119	0.0558
131	99.41		0.1196	-0.107	0.121	0.0525	0.1228	-0.07	0.1222	0.0495	0.1212	-0.0894	0.1198	0.0558
132	99.5		0.1204	-0.1055	0.122	0.051	0.1236	-0.07	0.1228	0.0495	0.1222	-0.0876	0.1206	0.0558
133	99.37		0.1214	-0.107	0.1228	0.051	0.1246	-0.068	0.1238	0.048	0.1232	-0.0876	0.1216	0.0558
134	99.52		0.1222	-0.107	0.1238	0.051	0.1256	-0.0665	0.1246	0.048	0.1242	-0.0876	0.1224	0.0558
135	99.38		0.123	-0.1025	0.1248	0.0525	0.1264	-0.0665	0.1256	0.048	0.125	-0.084	0.1234	0.0558
136	99.44		0.1238	-0.1025	0.1258	0.0525	0.1272	-0.0665	0.1268	0.048	0.126	-0.084	0.1244	0.0558
137	99.47		0.1248	-0.1025	0.1266	0.0525	0.128	-0.0665	0.1276	0.048	0.1268	-0.078	0.1252	0.0558
138	99.47		0.1256	-0.1025	0.1276	0.0525	0.129	-0.0665	0.1286	0.0495	0.1276	-0.078	0.126	0.0576
139	99.19		0.1266	-0.1025	0.1286	0.0525	0.1298	-0.0665	0.1294	0.0495	0.1286	-0.078	0.127	0.0576
140	99.52		0.1274	-0.1025	0.1296	0.0525	0.1308	-0.0665	0.1302	0.0495	0.1294	-0.078	0.1278	0.0576
141	99.44		0.1282	-0.1025	0.1304	0.0525	0.1318	-0.0665	0.131	0.048	0.1304	-0.078	0.1288	0.0576
142	99.46		0.1292	-0.1025	0.1314	0.0525	0.1326	-0.0665	0.132	0.048	0.1312	-0.084	0.1296	0.0576
143	99.45		0.1302	-0.1025	0.1322	0.0525	0.1336	-0.0665	0.133	0.048	0.132	-0.084	0.1304	0.0576
144	99.47		0.131	-0.101	0.1332	0.0525	0.1348	-0.0715	0.1338	0.048	0.133	-0.084	0.1314	0.0576
145	99.59		0.1318	-0.099	0.134	0.0525	0.1356	-0.0715	0.1346	0.048	0.1338	-0.078	0.1324	0.0576
146	99.59		0.1328	-0.099	0.1348	0.0525	0.1366	-0.0715	0.1354	0.048	0.1346	-0.078	0.1332	0.0576
147	99.4		0.1336	-0.0975	0.1358	0.0525	0.1374	-0.07	0.1366	0.048	0.1354	-0.078	0.1342	0.0576
148	99.42		0.1346	-0.0975	0.1366	0.0545	0.1382	-0.07	0.1374	0.0465	0.1364	-0.078	0.135	0.0576
149	99.52		0.1356	-0.0975	0.1374	0.0545	0.1392	-0.07	0.1382	0.0465	0.1374	-0.078	0.136	0.0576
150	99.5		0.1362	-0.0975	0.1384	0.0545	0.14	-0.07	0.1392	0.045	0.1382	-0.078	0.1368	0.0576
151	99.49		0.1372	-0.0975	0.1392	0.0545	0.141	-0.07	0.14	0.0465	0.139	-0.078	0.1378	0.0558
152	99.5		0.1382	-0.096	0.1402	0.0525	0.1418	-0.0665	0.141	0.0465	0.1402	-0.078	0.1386	0.0558
153	99.52		0.139	-0.096	0.141	0.0525	0.1428	-0.0665	0.1418	0.048	0.1412	-0.078	0.1396	0.0558
154	99.43		0.14	-0.0945	0.1418	0.0525	0.1438	-0.0665	0.1426	0.048	0.142	-0.078	0.1406	0.0558
155	99.42		0.141	-0.0945	0.1428	0.051	0.1448	-0.0665	0.1436	0.048	0.143	-0.084	0.1412	0.0558
156	99.58		0.1418	-0.0945	0.1438	0.051	0.1456	-0.0665	0.1444	0.048	0.1438	-0.084	0.1422	0.0558
157	99.67		0.1428	-0.0945	0.145	0.051	0.1466	-0.0665	0.1452	0.048	0.1448	-0.084	0.143	0.0576
158	99.64		0.1436	-0.0945	0.1458	0.0525	0.1474	-0.0665	0.1462	0.048	0.1456	-0.084	0.1442	0.0576
159	99.31		0.1446	-0.0915	0.1466	0.0525	0.1484	-0.0665	0.147	0.048	0.1466	-0.084	0.145	0.0594
160	99.58		0.1458	-0.0915	0.1476	0.0525	0.1492	-0.0665	0.148	0.048	0.1474	-0.084	0.146	0.0594
161	99.54		0.1466	-0.0915	0.1486	0.0545	0.1502	-0.0665	0.149	0.048	0.1484	-0.0816	0.1468	0.0594
162	99.57		0.1476	-0.0915	0.1496	0.0545	0.1512	-0.07	0.1498	0.0495	0.1494	-0.0816	0.1476	0.0594
163	99.57		0.1484	-0.0915	0.1504	0.0545	0.1522	-0.07	0.1506	0.0495	0.1504	-0.0816	0.1486	0.0594
164	99.51		0.1492	-0.09	0.1512	0.0545	0.153	-0.07	0.1516	0.0495	0.1512	-0.0816	0.1494	0.0558
165	99.46		0.1502	-0.0885	0.1522	0.0525	0.154	-0.07	0.1524	0.0495	0.1522	-0.078	0.1502	0.0558
166	99.68		0.151	-0.0885	0.153	0.0525	0.1548	-0.07	0.1534	0.0495	0.1532	-0.078	0.1512	0.0594
167	99.53		0.1518	-0.087	0.154	0.0525	0.1556	-0.065	0.1544	0.0495	0.1542	-0.078	0.1522	0.0594
168	99.43		0.1528	-0.087	0.1548	0.0525	0.1564	-0.065	0.1552	0.048	0.155	-0.078	0.153	0.0594
169	99.48		0.1536	-0.087	0.1558	0.0525	0.1574	-0.065	0.1562	0.048	0.156	-0.078	0.154	0.0594
170	99.43		0.1546	-0.087	0.1566	0.0525	0.1582	-0.065	0.157	0.0495	0.1568	-0.0816	0.155	0.0594
171	99.53		0.1554	-0.087	0.1576	0.0525	0.159	-0.065	0.1578	0.0495	0.1578	-0.0816	0.1558	0.0576
172	99.4		0.1562	-0.087	0.1584	0.0525	0.16	-0.065	0.1588	0.048	0.1588	-0.0816	0.1568	0.0576
173	99.43		0.1572	-0.087	0.1592	0.051	0.1608	-0.065	0.1598	0.0495	0.1594	-0.0816	0.1578	0.0576
174	99.63		0.1582	-0.087	0.1602	0.051	0.1618	-0.065	0.1606	0.0495	0.1604	-0.0816	0.1586	0.0576
175	99.49		0.159	-0.087	0.161	0.0545	0.1626	-0.065	0.1616	0.048	0.1612	-0.0798	0.1596	0.0576
176	99.53		0.1598	-0.087	0.162	0.0525	0.1636	-0.065	0.1626	0.048	0.162	-0.0798	0.1604	0.0576
177	99.63		0.1608	-0.087	0.163	0.0525	0.1648	-0.0665	0.1636	0.048	0.163	-0.0798	0.1614	0.0576
178	99.41		0.1618	-0.087	0.1636	0.0525	0.1656	-0.0665	0.1644	0.048	0.164	-0.078	0.1624	0.0576
179	99.56		0.1626	-0.087	0.1646	0.0525	0.1666	-0.0665	0.1654	0.048	0.165	-0.078	0.1632	0.0576
180	99.57		0.1636	-0.087	0.1656	0.0525	0.1674	-0.065	0.1662	0.048	0.1658	-0.078	0.1642	0.0594
181	99.5		0.1644	-0.087	0.1664	0.0525	0.1684	-0.065	0.1672	0.048	0.1668	-0.078	0.165	0.0594
182	99.58		0.1652	-0.087	0.1674	0.0525	0.1694	-0.065	0.168	0.048	0.1678	-0.078	0.166	0.0594
183	99.44		0.1662	-0.087	0.168	0.0525	0.1702	-0.065	0.169	0.048	0.1686	-0.078	0.1668	0.0594
184	99.49		0.167	-0.0855	0.169	0.0525	0.171	-0.065	0.17	0.048	0.1696	-0.078	0.1678	0.0594
185	99.59		0.168	-0.0855	0.17	0.0525	0.1724	-0.065	0.1706	0.048	0.1704	-0.078	0.1686	0.0594
186	99.43		0.1688	-0.0855	0.1706	0.0525	0.1732	-0.065	0.1716	0.048	0.1714	-0.0762	0.1696	0.0594
187	99.59		0.1696	-0.0855	0.1716	0.0525	0.1742	-0.065	0.1726	0.048	0.1722	-0.0762	0.1704	0.0594
188	99.47		0.1706	-0.0855	0.1726	0.0525	0.1752	-0.065	0.1734	0.048	0.1732	-0.0762	0.1716	0.0594
189	99.41		0.1716	-0.0855	0.1732	0.0525	0.1762	-0.065	0.1744	0.048	0.1742	-0.0762	0.1724	0.0594
190	99.41		0.1724	-0.0855	0.1744	0.0525	0.177	-0.065	0.1752	0.048	0.175	-0.0762	0.1732	0.0594
191	99.51		0.1732	-0.0835	0.1752	0.0525	0.1778	-0.065	0.1762	0.048	0.176	-0.078	0.1742	0.0594
192	99.55		0.1742	-0.082	0.1762	0.0525	0.1786	-0.065	0.177	0.048	0.1768	-0.078	0.1752	0.0594
193	99.46		0.175	-0.082	0.177	0.0525	0.1796	-0.065	0.1778	0.048	0.1778	-0.0762	0.1758	0.0594
194	99.53		0.176	-0.082	0.178	0.0525	0.1804	-0.065	0.1788	0.048	0.1786	-0.0762	0.1768	0.0594
195	99.52		0.177	-0.082	0.1788	0.0525	0.1814	-0.065	0.1796	0.048	0.1794	-0.0762	0.1776	0.0594
196	99.44		0.1776	-0.082	0.1796	0.0525	0.1822	-0.0635	0.1806	0.048	0.1804	-0.0762	0.1786	0.0594
197	99.55		0.1786	-0.082	0.1806	0.0525	0.1834	-0.0635	0.1816	0.048	0.1812	-0.0762	0.1794	0.0594
198	99.61		0.1798	-0.082	0.1816	0.0525	0.1842	-0.0635	0.1824	0.048	0.182	-0.0762	0.1804	0.0594
199	99.52		0.1806	-0.082	0.1824	0.0525	0.1852	-0.0635	0.1832	0.048	0.183	-0.0762	0.1812	0.0594
200	99.53		0.1816	-0.082	0.1832	0.0545	0.1862	-0.0635	0.1842	0.048	0.184	-0.078	0.1822	0.0594
201	99.6		0.1828	-0.082	0.1842	0.0545	0.187	-0.0635	0.185	0.048	0.1848	-0.078	0.183	0.0594
202	99.55		0.1836	-0.082	0.185	0.0525	0.1878	-0.0635	0.1858	0.0465	0.1858	-0.078	0.184	0.0594
203	99.36		0.1846	-0.082	0.1858	0.0525	0.1888	-0.0635	0.1868	0.0465	0.1866	-0.078	0.1848	0.0594
204	99.84		0.1854	-0.082	0.1866	0.0525	0.1896	-0.0635	0.1878	0.0465	0.1874	-0.078	0.1858	0.0576
205	99.42		0.1864	-0.082	0.1876	0.0525	0.1908	-0.0635	0.1886	0.0465	0.1884	-0.0762	0.1866	0.0576
206	99.6		0.1872	-0.082	0.1884	0.0525	0.1916	-0.0635	0.1896	0.0465	0.1892	-0.0762	0.1876	0.0576
207	99.45		0.188	-0.082	0.1892	0.0525	0.1926	-0.0635	0.1908	0.048	0.1902	-0.0762	0.1884	0.0558
208	99.42		0.189	-0.0805	0.1902	0.0525	0.1934	-0.0635	0.1914	0.048	0.1912	-0.0762	0.1894	0.0558
209	99.43		0.1898	-0.0805	0.191	0.0545	0.1942	-0.0635	0.1924	0.048	0.192	-0.0762	0.1904	0.0576
210	99.5		0.1906	-0.0805	0.192	0.0545	0.1952	-0.0635	0.1934	0.048	0.1928	-0.0762	0.1912	0.0558
211	99.62		0.1916	-0.0805	0.1928	0.0545	0.1962	-0.0635	0.1942	0.048	0.1938	-0.0762	0.192	0.0558
212	99.65		0.1924	-0.0805	0.1938	0.0545	0.197	-0.0635	0.1952	0.048	0.1946	-0.0762	0.193	0.0558
213	99.66		0.1932	-0.0805	0.1946	0.0545	0.1978	-0.0635	0.1962	0.048	0.1956	-0.0762	0.1938	0.0558
214	99.51		0.1942	-0.0805	0.1956	0.0545	0.1988	-0.0635	0.197	0.048	0.1966	-0.0762	0.1948	0.0558
215	99.59		0.1952	-0.0805	0.1964	0.0545	0.1996	-0.0635	0.198	0.048	0.1976	-0.0744	0.1958	0.0558
216	99.61		0.1958	-0.079	0.1972	0.0545	0.2004	-0.0635	0.199	0.048	0.1984	-0.0744	0.1966	0.0558
217	99.64		0.197	-0.079	0.1982	0.0545	0.2014	-0.0635	0.1998	0.048	0.1994	-0.0744	0.1976	0.0576
218	99.64		0.1978	-0.079	0.1992	0.0545	0.2024	-0.0635	0.2006	0.048	0.2004	-0.0744	0.1984	0.0576
219	99.59		0.1988	-0.079	0.1998	0.0545	0.203	-0.0635	0.2016	0.048	0.2012	-0.0744	0.1994	0.0576
220	99.62		0.1996	-0.079	0.2008	0.0545	0.204	-0.0635	0.2024	0.048	0.2022	-0.0744	0.2004	0.0594
221	99.43		0.2004	-0.079	0.2018	0.0545	0.205	-0.0635	0.2034	0.048	0.2028	-0.0744	0.2012	0.0594
222	99.48		0.2014	-0.079	0.2026	0.0525	0.206	-0.0635	0.2044	0.048	0.2038	-0.0744	0.2022	0.0594
223	99.76		0.2022	-0.079	0.2038	0.0525	0.207	-0.0635	0.2052	0.0495	0.2046	-0.0726	0.203	0.0594
224	99.59		0.2032	-0.079	0.2046	0.0525	0.2078	-0.0635	0.2062	0.0495	0.2056	-0.0726	0.204	0.0612
225	99.53		0.204	-0.079	0.2054	0.0525	0.2086	-0.062	0.207	0.048	0.2064	-0.0726	0.205	0.0576
226	99.58		0.205	-0.079	0.2064	0.0525	0.2094	-0.062	0.2078	0.048	0.2072	-0.0726	0.206	0.0576
227	99.52		0.2058	-0.079	0.2072	0.0545	0.2104	-0.062	0.2088	0.048	0.2084	-0.0744	0.2068	0.0594
228	99.7		0.2068	-0.0775	0.2082	0.0545	0.2114	-0.062	0.2098	0.048	0.2092	-0.0762	0.2078	0.0594
229	99.57		0.2078	-0.0775	0.209	0.0545	0.2122	-0.062	0.2108	0.048	0.21	-0.0762	0.2086	0.0594
230	99.54		0.2086	-0.0775	0.21	0.0545	0.2132	-0.062	0.2116	0.048	0.211	-0.0762	0.2096	0.0594
231	99.55		0.2094	-0.0775	0.2108	0.0545	0.214	-0.062	0.2128	0.048	0.212	-0.0762	0.2106	0.0594
232	99.61		0.2104	-0.0775	0.2116	0.0545	0.2152	-0.062	0.2136	0.048	0.2128	-0.0762	0.2112	0.0594
233	99.54		0.2112	-0.0775	0.2126	0.0545	0.216	-0.062	0.2146	0.048	0.2136	-0.0762	0.2122	0.0594
234	99.64		0.212	-0.0775	0.2134	0.0545	0.217	-0.062	0.2156	0.048	0.2146	-0.0762	0.2132	0.0576
235	99.44		0.2128	-0.0775	0.2144	0.0545	0.218	-0.062	0.2164	0.048	0.2154	-0.0744	0.214	0.0576
236	99.49		0.2138	-0.076	0.2152	0.0545	0.2188	-0.062	0.2174	0.048	0.2164	-0.0744	0.215	0.0576
237	99.42		0.2148	-0.076	0.2162	0.0545	0.2196	-0.062	0.2182	0.048	0.2172	-0.0744	0.2158	0.0576
238	99.58		0.2156	-0.076	0.217	0.0545	0.2206	-0.062	0.2192	0.048	0.218	-0.0744	0.2166	0.0576
239	99.59		0.2166	-0.076	0.2178	0.0525	0.2216	-0.062	0.22	0.048	0.219	-0.0726	0.2176	0.0576
240	99.63		0.2174	-0.0775	0.2188	0.0525	0.2224	-0.062	0.221	0.048	0.2198	-0.0744	0.2184	0.0558
241	99.6		0.2184	-0.0775	0.2198	0.0525	0.2232	-0.062	0.2218	0.048	0.2208	-0.0744	0.2192	0.0558
242	99.49		0.2194	-0.0775	0.2206	0.0525	0.2244	-0.062	0.2228	0.048	0.2218	-0.0762	0.2202	0.0576
243	99.64		0.2202	-0.076	0.2218	0.0525	0.2252	-0.062	0.2238	0.048	0.2226	-0.0762	0.221	0.0576
244	99.54		0.2212	-0.076	0.2224	0.0525	0.226	-0.062	0.2248	0.048	0.2234	-0.0762	0.2218	0.0594
245	99.61		0.222	-0.076	0.2234	0.0525	0.2268	-0.062	0.2256	0.048	0.2244	-0.0744	0.2228	0.0594
246	99.44		0.223	-0.076	0.2242	0.0525	0.2276	-0.062	0.2264	0.048	0.2252	-0.0744	0.2236	0.0594
247	99.43		0.2238	-0.076	0.225	0.0525	0.2286	-0.062	0.2272	0.048	0.226	-0.0744	0.2246	0.0558
248	99.55		0.2248	-0.076	0.226	0.0545	0.2294	-0.062	0.2282	0.048	0.227	-0.0744	0.2254	0.0558
249	99.84		0.2258	-0.076	0.227	0.0545	0.2304	-0.062	0.2292	0.0495	0.2278	-0.0744	0.2264	0.0558
250	99.65		0.2264	-0.076	0.2278	0.0545	0.2314	-0.062	0.23	0.0495	0.2286	-0.0744	0.2274	0.0576
251	99.6		0.2274	-0.076	0.2288	0.0545	0.2324	-0.062	0.231	0.0495	0.2296	-0.0744	0.2282	0.0576
252	99.48		0.2284	-0.076	0.2296	0.0545	0.2332	-0.062	0.232	0.0495	0.2304	-0.0744	0.229	0.0594
253	99.59		0.2292	-0.076	0.2304	0.0545	0.2342	-0.0605	0.2328	0.0495	0.2314	-0.0744	0.23	0.0594
254	99.56		0.2302	-0.076	0.2314	0.0545	0.2348	-0.0605	0.2338	0.0495	0.2324	-0.0744	0.231	0.0594
255	99.59		0.2308	-0.076	0.2324	0.0545	0.2358	-0.0605	0.2348	0.0495	0.2332	-0.0708	0.2316	0.0594
256	99.61		0.2318	-0.076	0.2332	0.0545	0.2366	-0.0605	0.2356	0.0495	0.2342	-0.0708	0.2326	0.0594
257	99.57		0.2328	-0.076	0.234	0.0545	0.2374	-0.0605	0.2366	0.048	0.235	-0.0708	0.2336	0.0594
258	99.59		0.2336	-0.076	0.2348	0.0545	0.2384	-0.0605	0.2374	0.048	0.2358	-0.0726	0.2344	0.0594
259	99.47		0.2344	-0.076	0.2358	0.0545	0.2394	-0.0605	0.2382	0.048	0.237	-0.0726	0.2352	0.0594
260	99.54		0.2352	-0.076	0.2366	0.0545	0.2404	-0.0605	0.2392	0.048	0.2378	-0.0744	0.2362	0.0594
261	99.52		0.236	-0.076	0.2378	0.0545	0.241	-0.0605	0.2402	0.0495	0.239	-0.0744	0.237	0.0594
262	99.57		0.2372	-0.076	0.2386	0.0545	0.242	-0.0605	0.241	0.0495	0.2398	-0.0744	0.238	0.0576
263	99.62		0.238	-0.076	0.2394	0.0525	0.243	-0.0605	0.242	0.0495	0.2406	-0.0744	0.2388	0.0576
264	99.5		0.2388	-0.076	0.2402	0.0525	0.2438	-0.0605	0.243	0.0495	0.2416	-0.0744	0.2398	0.0594
265	99.72		0.2398	-0.076	0.2412	0.0525	0.2448	-0.0605	0.2438	0.0495	0.2424	-0.0744	0.2406	0.0594
266	99.64		0.2406	-0.076	0.242	0.0525	0.246	-0.0605	0.245	0.0495	0.2432	-0.0744	0.2414	0.0576
267	99.65		0.2416	-0.0745	0.243	0.0525	0.2468	-0.0605	0.2458	0.048	0.2442	-0.0726	0.2424	0.0594
268	99.55		0.2424	-0.0745	0.2438	0.0525	0.2476	-0.062	0.247	0.048	0.2452	-0.0744	0.2432	0.0594
269	99.61		0.2434	-0.0745	0.2448	0.0525	0.2484	-0.062	0.2478	0.048	0.246	-0.0744	0.2446	0.0594
270	99.73		0.2444	-0.0745	0.2456	0.0525	0.2494	-0.0605	0.2488	0.048	0.247	-0.0744	0.2454	0.0594
271	99.52		0.2452	-0.0745	0.2466	0.0525	0.2504	-0.0605	0.2498	0.048	0.2478	-0.0744	0.2464	0.0594
272	100.09		0.2462	-0.076	0.2476	0.0525	0.2512	-0.0605	0.2508	0.048	0.2488	-0.0744	0.2472	0.0594
273	99.54		0.247	-0.0745	0.2484	0.0525	0.2522	-0.0605	0.2518	0.0495	0.2496	-0.0744	0.248	0.0594
274	99.46		0.248	-0.0745	0.2492	0.0525	0.253	-0.0605	0.2528	0.0495	0.2506	-0.0744	0.2492	0.0576
275	99.67		0.249	-0.0745	0.2502	0.0525	0.2538	-0.062	0.2534	0.0495	0.2516	-0.0744	0.2498	0.0576
276	99.59		0.2498	-0.0745	0.251	0.0525	0.2548	-0.062	0.2544	0.0495	0.2526	-0.0744	0.2508	0.0576
277	99.57		0.2506	-0.0745	0.2518	0.0525	0.2556	-0.062	0.2552	0.0495	0.2534	-0.0708	0.2518	0.0576
278	99.43		0.2516	-0.0745	0.2528	0.0525	0.2566	-0.062	0.2564	0.0495	0.2542	-0.0708	0.2528	0.0576
279	99.39		0.2524	-0.0745	0.2536	0.0525	0.2576	-0.062	0.2572	0.0495	0.255	-0.0744	0.2536	0.0576
280	99.54		0.2534	-0.0745	0.2544	0.0545	0.2584	-0.0605	0.258	0.048	0.256	-0.0708	0.2546	0.0576
281	99.56		0.2542	-0.0745	0.2554	0.0525	0.2594	-0.0605	0.259	0.048	0.2568	-0.0708	0.2554	0.0576
282	99.57		0.2552	-0.073	0.2562	0.0525	0.2602	-0.0605	0.26	0.048	0.2576	-0.0708	0.2564	0.0558
283	99.53		0.256	-0.0715	0.257	0.0525	0.261	-0.0605	0.2608	0.048	0.2586	-0.0708	0.2572	0.0558
284	99.53		0.257	-0.0715	0.258	0.0525	0.262	-0.0605	0.2618	0.048	0.2594	-0.0708	0.2582	0.0558
285	99.6		0.2578	-0.0715	0.2588	0.051	0.263	-0.0605	0.2626	0.0495	0.2604	-0.0708	0.259	0.0558
286	99.71		0.2586	-0.0715	0.2598	0.051	0.2638	-0.0605	0.2634	0.0495	0.2612	-0.0708	0.2598	0.0594
287	99.48		0.2596	-0.0715	0.2608	0.051	0.2648	-0.0605	0.2644	0.0495	0.262	-0.0726	0.2608	0.0594
288	99.39		0.2604	-0.0715	0.2616	0.0525	0.2658	-0.0605	0.2654	0.048	0.263	-0.0726	0.2618	0.0594
289	99.54		0.2614	-0.07	0.2626	0.0525	0.2666	-0.0605	0.2662	0.048	0.2638	-0.0726	0.2626	0.0594
290	99.57		0.2624	-0.07	0.2632	0.0525	0.2676	-0.062	0.267	0.048	0.2648	-0.0726	0.2636	0.0594
291	99.58		0.2632	-0.07	0.2642	0.0525	0.2686	-0.062	0.268	0.048	0.2658	-0.0726	0.2646	0.0576
292	99.55		0.264	-0.07	0.2652	0.0525	0.2696	-0.062	0.2688	0.0495	0.2668	-0.0726	0.2654	0.0576
293	99.52		0.2648	-0.07	0.266	0.0545	0.2704	-0.059	0.2696	0.0495	0.2676	-0.0744	0.2664	0.0576
294	99.51		0.2656	-0.07	0.267	0.0545	0.2714	-0.059	0.2708	0.0495	0.2684	-0.0744	0.2674	0.0576
295	99.46		0.2668	-0.07	0.2678	0.0545	0.2722	-0.059	0.2718	0.0495	0.2694	-0.0744	0.2682	0.0576
			0.2676	-0.07	0.2688	0.0545	0.273	-0.0605	0.2726	0.0495	0.2702	-0.0708	0.2692	0.0594
			0.2684	-0.073	0.2696	0.0525	0.2742	-0.0605	0.2734	0.0495	0.2714	-0.0708	0.2702	0.0594
			0.2694	-0.073	0.2704	0.0525	0.275	-0.062	0.2744	0.0495	0.2724	-0.0708	0.271	0.0594
			0.2702	-0.073	0.2714	0.0525	0.2758	-0.062	0.2754	0.0495	0.2734	-0.0708	0.272	0.0594
			0.271	-0.073	0.2724	0.0525	0.2766	-0.062	0.2764	0.0495	0.2742	-0.0726	0.2728	0.0594
			0.272	-0.073	0.2734	0.0525	0.2774	-0.062	0.2772	0.048	0.2752	-0.0726	0.2738	0.0576
			0.2728	-0.073	0.2744	0.0525	0.2786	-0.062	0.2782	0.048	0.2762	-0.0726	0.2746	0.0576
			0.2736	-0.07	0.2752	0.0525	0.2794	-0.059	0.2792	0.048	0.277	-0.0708	0.2756	0.0576
			0.2744	-0.07	0.276	0.0525	0.2804	-0.059	0.2802	0.048	0.278	-0.0708	0.2766	0.0576
			0.2756	-0.073	0.277	0.0525	0.2812	-0.059	0.281	0.048	0.279	-0.0708	0.2774	0.0576
			0.2764	-0.073	0.2778	0.0545	0.282	-0.062	0.282	0.048	0.2798	-0.0726	0.2782	0.0576
			0.2774	-0.073	0.279	0.0545	0.283	-0.062	0.2828	0.048	0.2808	-0.0726	0.2792	0.0576
			0.2782	-0.073	0.2798	0.0545	0.284	-0.062	0.2838	0.048	0.2816	-0.0726	0.2802	0.0576
			0.2792	-0.073	0.2806	0.0545	0.2848	-0.062	0.2846	0.048	0.2826	-0.0726	0.281	0.0576
			0.28	-0.0715	0.2816	0.0545	0.2858	-0.0605	0.2856	0.0495	0.2836	-0.0726	0.2818	0.0576
			0.281	-0.0715	0.2824	0.0545	0.2866	-0.059	0.2864	0.0495	0.2844	-0.0726	0.283	0.0612
			0.2818	-0.068	0.2834	0.0545	0.2876	-0.059	0.2872	0.0495	0.2852	-0.0726	0.2838	0.0612
			0.2826	-0.068	0.2842	0.0525	0.2886	-0.059	0.2882	0.0495	0.2862	-0.0726	0.285	0.0612
			0.2836	-0.068	0.285	0.0525	0.2894	-0.059	0.289	0.0495	0.2872	-0.0708	0.286	0.0576
			0.2846	-0.0715	0.286	0.0525	0.2902	-0.059	0.29	0.0495	0.288	-0.0708	0.2868	0.0558
			0.2854	-0.0715	0.287	0.0525	0.2912	-0.059	0.291	0.0495	0.289	-0.069	0.2876	0.0558
			0.2864	-0.0715	0.2878	0.0525	0.292	-0.059	0.2918	0.0495	0.29	-0.069	0.2886	0.0558
			0.2872	-0.0715	0.2888	0.0525	0.293	-0.059	0.2928	0.0495	0.2908	-0.069	0.2896	0.0558
			0.2882	-0.0715	0.2896	0.0525	0.294	-0.059	0.2938	0.0495	0.2918	-0.069	0.2904	0.0576
			0.289	-0.07	0.2904	0.0545	0.2948	-0.062	0.2946	0.0495	0.2926	-0.069	0.2914	0.0612
			0.29	-0.07	0.2914	0.0545	0.2958	-0.062	0.2954	0.048	0.2936	-0.069	0.2924	0.0612
			0.2908	-0.068	0.2922	0.0545	0.2966	-0.062	0.2964	0.048	0.2946	-0.069	0.2932	0.0576
			0.2918	-0.0665	0.293	0.0545	0.2974	-0.0605	0.2972	0.048	0.2956	-0.0708	0.2942	0.0612
			0.2926	-0.0665	0.2938	0.0545	0.2984	-0.0575	0.2982	0.048	0.2964	-0.0708	0.295	0.0612
			0.2934	-0.0665	0.2946	0.0545	0.2994	-0.0575	0.299	0.048	0.2974	-0.0708	0.2958	0.0576
			0.2942	-0.0665	0.2956	0.0545	0.3002	-0.0575	0.3	0.048	0.2982	-0.0708	0.2968	0.0576
			0.2952	-0.07	0.2966	0.0545	0.3012	-0.0575	0.3008	0.048	0.2992	-0.0708	0.2976	0.0576
			0.2962	-0.07	0.2976	0.0545	0.3022	-0.0575	0.3018	0.0495	0.3002	-0.069	0.2986	0.0576
			0.297	-0.07	0.2984	0.0545	0.3032	-0.0575	0.3028	0.0495	0.301	-0.069	0.2994	0.0576
			0.2978	-0.07	0.2992	0.0545	0.3042	-0.0575	0.3036	0.0495	0.3018	-0.069	0.3002	0.0558
			0.2988	-0.07	0.3002	0.0545	0.305	-0.059	0.3046	0.0495	0.3026	-0.0708	0.3012	0.0558
			0.2996	-0.068	0.3012	0.0545	0.306	-0.059	0.3056	0.0495	0.3036	-0.0708	0.302	0.0558
			0.3006	-0.068	0.302	0.0545	0.3068	-0.059	0.3064	0.0495	0.3044	-0.0726	0.3028	0.0558
			0.3014	-0.068	0.3028	0.0545	0.3076	-0.0605	0.3072	0.0495	0.3052	-0.0726	0.3038	0.0558
			0.3024	-0.0665	0.3036	0.0525	0.3086	-0.0605	0.3082	0.0495	0.3062	-0.0726	0.3046	0.0576
			0.3032	-0.0665	0.3046	0.0525	0.3094	-0.0605	0.309	0.0495	0.307	-0.0726	0.3056	0.0576
			0.3042	-0.0665	0.3056	0.0525	0.3104	-0.0605	0.31	0.0495	0.308	-0.0726	0.3066	0.0576
			0.305	-0.0665	0.3064	0.0525	0.3114	-0.0575	0.311	0.0495	0.3088	-0.0726	0.3076	0.0576
			0.3058	-0.0665	0.3072	0.0525	0.3122	-0.0575	0.3118	0.0495	0.3098	-0.0726	0.3084	0.0576
			0.3068	-0.0665	0.3082	0.0525	0.3132	-0.0575	0.3128	0.0495	0.3108	-0.0726	0.3092	0.0576
			0.3076	-0.0665	0.309	0.0525	0.314	-0.0575	0.3136	0.0495	0.3116	-0.0726	0.3102	0.0576
			0.3084	-0.0665	0.3098	0.0545	0.3148	-0.0575	0.3146	0.0495	0.3126	-0.0726	0.311	0.0594
			0.3094	-0.0665	0.3108	0.0545	0.3158	-0.0575	0.3154	0.0495	0.3134	-0.0726	0.3118	0.0594
			0.3102	-0.0665	0.3116	0.056	0.3166	-0.059	0.3162	0.0495	0.3144	-0.0726	0.3128	0.0594
			0.3112	-0.0665	0.3124	0.0545	0.3176	-0.059	0.3174	0.048	0.3152	-0.0726	0.3136	0.0576
			0.312	-0.0665	0.3136	0.0545	0.3186	-0.059	0.3182	0.0495	0.3162	-0.0708	0.3146	0.0576
			0.3128	-0.0665	0.3144	0.056	0.3194	-0.059	0.319	0.0495	0.317	-0.0708	0.3154	0.0558
			0.3138	-0.0665	0.3154	0.056	0.3202	-0.059	0.32	0.0495	0.3182	-0.0708	0.3164	0.0558
			0.3148	-0.0665	0.3166	0.0545	0.3212	-0.059	0.321	0.0495	0.319	-0.0708	0.3172	0.0558
			0.3158	-0.0665	0.3174	0.0545	0.3222	-0.059	0.3218	0.0495	0.32	-0.0708	0.318	0.0558
			0.3168	-0.0665	0.3182	0.0545	0.323	-0.0575	0.3228	0.048	0.3206	-0.0672	0.3188	0.0558
			0.3176	-0.0665	0.3192	0.0525	0.324	-0.0575	0.3236	0.048	0.3216	-0.0672	0.3198	0.0576
			0.3186	-0.0665	0.3202	0.0525	0.325	-0.0575	0.3246	0.048	0.3226	-0.0672	0.3206	0.0576
			0.3194	-0.0665	0.3212	0.0525	0.3258	-0.0575	0.3254	0.0495	0.3234	-0.069	0.3214	0.0576
			0.3202	-0.0665	0.3218	0.0525	0.3266	-0.0575	0.3264	0.0495	0.3244	-0.069	0.3224	0.0576
			0.3212	-0.0665	0.3228	0.0525	0.3276	-0.056	0.3272	0.0495	0.3252	-0.069	0.3234	0.0576
			0.322	-0.0665	0.3236	0.0525	0.3284	-0.056	0.3282	0.0495	0.3262	-0.069	0.3244	0.0558
			0.3228	-0.0665	0.3244	0.0525	0.3294	-0.059	0.3292	0.0495	0.3272	-0.069	0.3252	0.0558
			0.3238	-0.0665	0.3254	0.0525	0.3302	-0.0575	0.33	0.0495	0.328	-0.069	0.326	0.0558
			0.3246	-0.0665	0.3264	0.0525	0.331	-0.0575	0.3308	0.0495	0.329	-0.069	0.327	0.0558
			0.3256	-0.0665	0.3272	0.0525	0.332	-0.059	0.3318	0.0495	0.3298	-0.069	0.3278	0.0558
			0.3266	-0.0665	0.328	0.0525	0.3328	-0.059	0.3326	0.0495	0.3306	-0.069	0.3286	0.0594
			0.3274	-0.0665	0.3292	0.0525	0.3338	-0.0575	0.3334	0.0495	0.3316	-0.069	0.3296	0.0594
			0.3282	-0.0665	0.33	0.0525	0.3348	-0.059	0.3342	0.0495	0.3326	-0.069	0.3304	0.0594
			0.329	-0.065	0.331	0.0525	0.3356	-0.059	0.3352	0.0495	0.3334	-0.069	0.3314	0.054
			0.33	-0.065	0.332	0.0525	0.3366	-0.0575	0.336	0.0495	0.3344	-0.069	0.3322	0.054
			0.331	-0.065	0.3328	0.0545	0.3376	-0.0575	0.337	0.0495	0.3352	-0.069	0.3332	0.054
			0.3318	-0.065	0.3338	0.0545	0.3384	-0.0575	0.3378	0.0495	0.336	-0.069	0.334	0.054
			0.3326	-0.065	0.3346	0.0545	0.3394	-0.056	0.3388	0.0495	0.337	-0.069	0.335	0.054
			0.3338	-0.065	0.3354	0.0525	0.3402	-0.056	0.3396	0.0495	0.3378	-0.0708	0.3358	0.0612
			0.3346	-0.065	0.3364	0.0525	0.341	-0.056	0.3404	0.0495	0.3388	-0.0672	0.3366	0.0612
			0.3354	-0.065	0.3372	0.0525	0.342	-0.056	0.3414	0.0495	0.3398	-0.0672	0.3378	0.0612
			0.3364	-0.065	0.338	0.0525	0.343	-0.056	0.3424	0.0495	0.3406	-0.069	0.3386	0.0612
			0.3372	-0.065	0.3388	0.0545	0.3438	-0.056	0.3434	0.0495	0.3416	-0.069	0.3394	0.0594
			0.338	-0.065	0.3398	0.0545	0.3448	-0.056	0.344	0.0495	0.3424	-0.069	0.3404	0.0594
			0.3388	-0.065	0.3408	0.0545	0.3458	-0.056	0.345	0.0495	0.3434	-0.0708	0.3414	0.0594
			0.3398	-0.065	0.3416	0.0525	0.3466	-0.056	0.346	0.0495	0.3442	-0.0708	0.342	0.0576
			0.3406	-0.0665	0.3424	0.0525	0.3476	-0.056	0.3468	0.0495	0.345	-0.0708	0.343	0.0576
			0.3416	-0.0665	0.3434	0.0525	0.3484	-0.056	0.3478	0.0495	0.346	-0.069	0.3438	0.0576
			0.3424	-0.0665	0.344	0.0525	0.3494	-0.056	0.3486	0.0495	0.347	-0.069	0.3446	0.0576
			0.3434	-0.0665	0.345	0.0545	0.3504	-0.056	0.3494	0.0495	0.348	-0.069	0.3454	0.0576
			0.3444	-0.065	0.346	0.0545	0.3512	-0.059	0.3502	0.0495	0.3488	-0.069	0.3464	0.0576
			0.3452	-0.065	0.3468	0.0545	0.3522	-0.059	0.3514	0.0495	0.3498	-0.069	0.3474	0.0576
			0.3462	-0.065	0.3478	0.056	0.353	-0.059	0.3522	0.0495	0.3508	-0.069	0.3484	0.0558
			0.3472	-0.065	0.3486	0.0525	0.354	-0.059	0.353	0.0495	0.3518	-0.069	0.3492	0.0558
			0.348	-0.065	0.3494	0.0525	0.3548	-0.059	0.3538	0.0495	0.3526	-0.069	0.35	0.0558
			0.349	-0.065	0.3504	0.0545	0.3556	-0.059	0.3548	0.0495	0.3534	-0.069	0.351	0.0612
			0.3498	-0.065	0.3512	0.0545	0.3566	-0.059	0.3556	0.0495	0.3544	-0.069	0.3522	0.0612
			0.3508	-0.065	0.3522	0.0525	0.3576	-0.059	0.3566	0.0495	0.355	-0.069	0.353	0.0612
			0.3518	-0.0635	0.353	0.0525	0.3584	-0.059	0.3574	0.0495	0.3562	-0.069	0.3538	0.0612
			0.3526	-0.0635	0.3538	0.0525	0.3594	-0.059	0.3584	0.0495	0.357	-0.069	0.3548	0.0594
			0.3534	-0.0635	0.3548	0.0525	0.3604	-0.059	0.3594	0.0495	0.3578	-0.069	0.3556	0.0576
			0.3544	-0.0635	0.3554	0.0525	0.3612	-0.059	0.3602	0.0495	0.3588	-0.069	0.3564	0.0576
			0.3552	-0.0635	0.3564	0.0525	0.3622	-0.056	0.361	0.0495	0.3596	-0.0672	0.3574	0.0576
			0.3562	-0.065	0.3574	0.0525	0.3632	-0.056	0.3622	0.0495	0.3604	-0.0672	0.3584	0.0576
			0.3568	-0.065	0.3582	0.0525	0.364	-0.056	0.363	0.0495	0.3614	-0.0672	0.359	0.0576
			0.358	-0.065	0.3592	0.0525	0.3648	-0.056	0.364	0.0495	0.3624	-0.0672	0.3598	0.0576
			0.3588	-0.065	0.3602	0.0525	0.3658	-0.056	0.3648	0.048	0.363	-0.069	0.3608	0.0576
			0.3596	-0.065	0.361	0.0545	0.3666	-0.056	0.3656	0.048	0.364	-0.069	0.3618	0.0612
			0.3606	-0.065	0.362	0.0545	0.3676	-0.056	0.3666	0.048	0.3648	-0.069	0.3626	0.0612
			0.3614	-0.065	0.3628	0.0525	0.3684	-0.056	0.3674	0.048	0.366	-0.069	0.3636	0.0576
			0.3622	-0.065	0.3636	0.0525	0.3694	-0.056	0.3684	0.048	0.367	-0.069	0.3644	0.0576
			0.3632	-0.065	0.3646	0.0545	0.3702	-0.0575	0.3692	0.0495	0.3676	-0.0654	0.3652	0.0576
			0.364	-0.065	0.3654	0.0545	0.3712	-0.059	0.37	0.0495	0.3686	-0.069	0.3662	0.0576
			0.3648	-0.0635	0.3662	0.0545	0.372	-0.059	0.371	0.0495	0.3696	-0.069	0.3672	0.0576
			0.3658	-0.0635	0.367	0.0545	0.3728	-0.0575	0.372	0.0495	0.3704	-0.069	0.368	0.0594
			0.3668	-0.0635	0.368	0.0545	0.3738	-0.0575	0.3728	0.048	0.3712	-0.069	0.3688	0.0612
			0.3676	-0.0635	0.3688	0.0545	0.3748	-0.0575	0.3738	0.048	0.3722	-0.069	0.3698	0.0612
			0.3686	-0.0635	0.3696	0.0545	0.3756	-0.0575	0.3746	0.048	0.3732	-0.069	0.3706	0.0612
			0.3694	-0.0635	0.3706	0.0545	0.3766	-0.0575	0.3756	0.0495	0.3742	-0.069	0.3716	0.0612
			0.3702	-0.0635	0.3714	0.0525	0.3776	-0.0575	0.3766	0.0495	0.375	-0.0672	0.3724	0.0576
			0.3712	-0.062	0.3724	0.0525	0.3786	-0.0575	0.3774	0.0495	0.376	-0.0672	0.3732	0.0576
			0.3722	-0.062	0.3732	0.0525	0.3796	-0.0575	0.3782	0.0495	0.3768	-0.0672	0.3742	0.0576
			0.373	-0.062	0.374	0.0525	0.3804	-0.056	0.3792	0.0495	0.3776	-0.0672	0.375	0.0576
			0.374	-0.0635	0.375	0.0525	0.3812	-0.056	0.38	0.0495	0.3786	-0.0672	0.3758	0.0576
			0.3748	-0.0635	0.376	0.0525	0.3822	-0.056	0.3808	0.0495	0.3794	-0.0672	0.3768	0.0594
			0.3758	-0.0635	0.3768	0.0525	0.3832	-0.056	0.3818	0.0495	0.3804	-0.0672	0.3774	0.0594
			0.3766	-0.0635	0.3776	0.0525	0.384	-0.056	0.3826	0.0495	0.3812	-0.0672	0.3784	0.0594
			0.3776	-0.0635	0.3786	0.0525	0.385	-0.056	0.3834	0.0495	0.3822	-0.0672	0.3794	0.0612
			0.3786	-0.0635	0.3794	0.0525	0.386	-0.056	0.3844	0.0495	0.383	-0.0672	0.3802	0.0612
			0.3794	-0.0635	0.3804	0.0525	0.387	-0.056	0.3854	0.0495	0.3838	-0.0672	0.3812	0.0612
			0.3806	-0.0635	0.3812	0.0525	0.3878	-0.0575	0.3862	0.0495	0.3848	-0.0672	0.3822	0.0612
			0.3814	-0.0635	0.3822	0.051	0.3888	-0.0575	0.3872	0.0495	0.3858	-0.0672	0.3832	0.0612
			0.3822	-0.0635	0.383	0.051	0.3898	-0.0575	0.388	0.0495	0.3866	-0.0672	0.3842	0.0612
			0.3832	-0.0605	0.3838	0.051	0.3908	-0.056	0.3888	0.0495	0.3876	-0.0672	0.385	0.0612
			0.3842	-0.0605	0.3848	0.051	0.3916	-0.056	0.3898	0.0495	0.3886	-0.069	0.386	0.0594
			0.385	-0.0605	0.3858	0.0525	0.3926	-0.056	0.3906	0.048	0.3894	-0.069	0.3868	0.0594
			0.386	-0.0605	0.3868	0.0525	0.3934	-0.056	0.3914	0.048	0.3904	-0.069	0.3876	0.0576
			0.3868	-0.0605	0.3876	0.0525	0.3942	-0.056	0.3924	0.0495	0.3912	-0.069	0.3886	0.0576
			0.3876	-0.062	0.3886	0.0525	0.3954	-0.0575	0.3932	0.0495	0.392	-0.0672	0.3894	0.0576
			0.3886	-0.062	0.3894	0.0545	0.3964	-0.0575	0.3942	0.0495	0.393	-0.0672	0.3904	0.0594
			0.3894	-0.062	0.3902	0.0545	0.3972	-0.0575	0.3954	0.0495	0.3936	-0.0672	0.3912	0.0594
			0.3902	-0.062	0.3912	0.0545	0.3982	-0.0575	0.396	0.0495	0.3946	-0.0654	0.3922	0.0594
			0.3912	-0.062	0.392	0.0545	0.399	-0.0575	0.397	0.0495	0.3956	-0.0672	0.393	0.0594
			0.392	-0.062	0.393	0.0545	0.3998	-0.056	0.398	0.0495	0.3964	-0.0672	0.3938	0.0594
			0.3928	-0.062	0.394	0.0545	0.401	-0.056	0.3988	0.0495	0.3972	-0.0672	0.3948	0.0594
			0.3936	-0.062	0.3948	0.0545	0.4018	-0.056	0.3996	0.0495	0.3982	-0.0672	0.3956	0.0594
			0.3948	-0.062	0.3958	0.0545	0.4026	-0.056	0.4004	0.0495	0.399	-0.0672	0.3966	0.0612
			0.3958	-0.0605	0.3968	0.0545	0.4036	-0.056	0.4014	0.0495	0.4	-0.0672	0.3976	0.0612
			0.3966	-0.0605	0.3976	0.0545	0.4044	-0.0575	0.4024	0.051	0.401	-0.0672	0.3982	0.0612
			0.3976	-0.0605	0.3984	0.0545	0.4054	-0.0575	0.4032	0.051	0.4016	-0.0672	0.3992	0.0612
			0.3986	-0.062	0.3994	0.0525	0.4062	-0.0575	0.4042	0.051	0.4028	-0.0672	0.4	0.0612
			0.3994	-0.062	0.4002	0.0525	0.4072	-0.0575	0.405	0.051	0.4038	-0.0672	0.401	0.0612
			0.4002	-0.062	0.401	0.0525	0.4082	-0.0575	0.4058	0.0495	0.4048	-0.0672	0.402	0.0612
			0.4012	-0.062	0.402	0.0525	0.409	-0.0575	0.4068	0.0495	0.4056	-0.0672	0.403	0.0576
			0.402	-0.062	0.4028	0.0525	0.41	-0.0575	0.4076	0.0495	0.4066	-0.0654	0.404	0.0612
			0.403	-0.0605	0.4038	0.0545	0.4108	-0.0545	0.4084	0.0495	0.4074	-0.0654	0.405	0.0612
			0.4038	-0.0605	0.4046	0.0545	0.4116	-0.0545	0.4094	0.0495	0.4084	-0.069	0.4058	0.0594
			0.4046	-0.0605	0.4054	0.0545	0.4126	-0.0545	0.4102	0.0495	0.4094	-0.0672	0.4068	0.0594
			0.4056	-0.062	0.4064	0.0545	0.4136	-0.0545	0.411	0.0495	0.41	-0.0672	0.4076	0.0612
			0.4066	-0.062	0.4072	0.0545	0.4144	-0.0545	0.4118	0.0495	0.4112	-0.0672	0.4086	0.0612
			0.4072	-0.062	0.408	0.0525	0.4154	-0.056	0.4128	0.0495	0.412	-0.0672	0.4094	0.0612
			0.4082	-0.062	0.409	0.0525	0.4162	-0.0545	0.4136	0.0495	0.4128	-0.0672	0.4102	0.0612
			0.4092	-0.062	0.4098	0.0525	0.417	-0.0545	0.4144	0.0495	0.4138	-0.0672	0.4112	0.0612
			0.41	-0.062	0.4108	0.0525	0.4182	-0.056	0.4154	0.0495	0.4148	-0.0672	0.4122	0.0612
			0.4112	-0.0605	0.4116	0.0525	0.419	-0.056	0.4164	0.0495	0.4156	-0.0654	0.413	0.0612
			0.4118	-0.0605	0.4124	0.0545	0.4198	-0.056	0.4172	0.0495	0.4168	-0.0654	0.414	0.0612
			0.4128	-0.0605	0.4134	0.0545	0.4208	-0.056	0.4182	0.0495	0.4178	-0.0654	0.4148	0.0612
			0.4138	-0.0605	0.4142	0.0545	0.4218	-0.056	0.4188	0.0495	0.4186	-0.0654	0.4156	0.0612
			0.4146	-0.0605	0.415	0.0545	0.4228	-0.056	0.4198	0.0495	0.4194	-0.0654	0.4166	0.0612
			0.4154	-0.0605	0.416	0.0545	0.4238	-0.056	0.4208	0.0495	0.4204	-0.0654	0.4174	0.0612
			0.4164	-0.062	0.4168	0.0525	0.4246	-0.056	0.4216	0.0495	0.4212	-0.0654	0.4184	0.0594
			0.4172	-0.062	0.4178	0.0525	0.4256	-0.056	0.4226	0.0495	0.4222	-0.0654	0.4192	0.0594
			0.4182	-0.0605	0.4186	0.0545	0.4266	-0.056	0.4234	0.0495	0.4232	-0.0654	0.4202	0.0594
			0.419	-0.0605	0.4194	0.0545	0.4274	-0.056	0.4242	0.0495	0.424	-0.0654	0.4212	0.0594
			0.4198	-0.062	0.4204	0.0525	0.4284	-0.056	0.4252	0.0495	0.425	-0.0672	0.422	0.0594
			0.4208	-0.062	0.4214	0.0545	0.4292	-0.056	0.426	0.0495	0.4258	-0.0672	0.4228	0.0576
			0.4216	-0.062	0.4222	0.0545	0.43	-0.0545	0.4268	0.0495	0.4268	-0.0654	0.4238	0.0594
			0.4226	-0.062	0.423	0.0525	0.431	-0.0545	0.4278	0.0495	0.4276	-0.0654	0.4248	0.0594
			0.4234	-0.062	0.4238	0.0525	0.4318	-0.056	0.4284	0.0495	0.4286	-0.0654	0.4256	0.0576
			0.4244	-0.0605	0.4248	0.0525	0.4328	-0.056	0.4294	0.0495	0.4294	-0.0654	0.4268	0.0576
			0.4252	-0.0605	0.4258	0.0525	0.4336	-0.056	0.4304	0.0495	0.4302	-0.0654	0.4274	0.0576
			0.4262	-0.0605	0.4266	0.0525	0.4344	-0.056	0.4312	0.051	0.4312	-0.0654	0.4284	0.0576
			0.4272	-0.062	0.4274	0.0525	0.4354	-0.056	0.4322	0.051	0.432	-0.0654	0.4294	0.0576
			0.428	-0.062	0.4282	0.0525	0.4362	-0.056	0.4332	0.051	0.433	-0.0654	0.4302	0.0576
			0.4292	-0.062	0.4292	0.0525	0.4372	-0.056	0.434	0.051	0.4338	-0.0654	0.431	0.0576
			0.43	-0.0605	0.4302	0.0525	0.438	-0.0545	0.435	0.051	0.4348	-0.0654	0.4322	0.0576
			0.431	-0.0605	0.431	0.0525	0.439	-0.0545	0.436	0.0495	0.4356	-0.0654	0.433	0.0576
			0.4318	-0.0605	0.4318	0.0525	0.4398	-0.0545	0.4368	0.0495	0.4364	-0.0654	0.4338	0.0576
			0.4326	-0.0605	0.4328	0.0525	0.4408	-0.0545	0.4378	0.0495	0.4372	-0.0654	0.4348	0.0594
			0.4336	-0.0605	0.4334	0.0525	0.4416	-0.0545	0.4386	0.0495	0.4382	-0.0654	0.4356	0.0594
			0.4344	-0.062	0.4344	0.0525	0.4424	-0.0545	0.4396	0.0495	0.439	-0.0654	0.4366	0.0594
			0.4352	-0.062	0.4352	0.0525	0.4434	-0.0545	0.4408	0.0495	0.44	-0.0654	0.4378	0.0594
			0.4362	-0.062	0.436	0.0525	0.4444	-0.0545	0.4416	0.0495	0.4408	-0.0654	0.4388	0.0594
			0.437	-0.062	0.4368	0.0525	0.4452	-0.0545	0.4424	0.0495	0.4418	-0.0654	0.4396	0.0594
			0.438	-0.0605	0.4378	0.0525	0.446	-0.0545	0.4434	0.0495	0.4428	-0.0654	0.4404	0.0594
			0.439	-0.0605	0.4388	0.0525	0.447	-0.0545	0.4442	0.0495	0.4438	-0.0654	0.4414	0.0594
			0.4398	-0.0605	0.4396	0.0545	0.4478	-0.056	0.4452	0.0495	0.4446	-0.0654	0.4424	0.0576
			0.441	-0.0605	0.4404	0.0545	0.4488	-0.056	0.446	0.0495	0.4454	-0.0654	0.4432	0.0576
			0.4418	-0.0605	0.4414	0.0545	0.4496	-0.0575	0.4468	0.0495	0.4464	-0.0654	0.444	0.0576
			0.4426	-0.0605	0.4422	0.0525	0.4504	-0.0575	0.448	0.0495	0.4474	-0.0654	0.445	0.0576
			0.4436	-0.0605	0.443	0.0525	0.4514	-0.0575	0.4488	0.0495	0.4482	-0.0654	0.4458	0.0576
			0.4446	-0.0605	0.444	0.0525	0.4522	-0.0545	0.4496	0.0495	0.449	-0.0654	0.4468	0.0576
			0.4452	-0.0605	0.4448	0.0525	0.4532	-0.0545	0.4506	0.051	0.45	-0.0654	0.4478	0.0576
			0.4464	-0.0605	0.4456	0.0525	0.454	-0.0545	0.4514	0.051	0.451	-0.063	0.4484	0.0594
			0.4474	-0.0605	0.4466	0.0525	0.455	-0.0545	0.4522	0.051	0.4518	-0.063	0.4496	0.0576
			0.4482	-0.0605	0.4474	0.0525	0.456	-0.0545	0.4532	0.051	0.4528	-0.063	0.4504	0.0576
			0.4492	-0.059	0.4484	0.0525	0.457	-0.0545	0.454	0.048	0.4538	-0.063	0.4512	0.0576
			0.45	-0.059	0.4492	0.0525	0.4578	-0.0545	0.455	0.048	0.4546	-0.063	0.4524	0.0576
			0.4508	-0.059	0.45	0.0525	0.4588	-0.0545	0.4558	0.048	0.4556	-0.0654	0.4532	0.0576
			0.4516	-0.0605	0.451	0.0525	0.4596	-0.0545	0.4568	0.0495	0.4564	-0.0654	0.454	0.0594
			0.4526	-0.0605	0.452	0.0545	0.4606	-0.0545	0.4578	0.0495	0.4572	-0.0654	0.455	0.0594
			0.4534	-0.062	0.4528	0.0525	0.4616	-0.0545	0.4588	0.0495	0.4582	-0.0654	0.456	0.0594
			0.4544	-0.062	0.4536	0.0525	0.4624	-0.0545	0.4596	0.0495	0.4592	-0.0654	0.4568	0.0594
			0.4552	-0.062	0.4546	0.0525	0.4632	-0.0545	0.4604	0.0495	0.46	-0.0654	0.4578	0.0594
			0.4562	-0.062	0.4558	0.0525	0.464	-0.0545	0.4614	0.0495	0.461	-0.0654	0.4586	0.0594
			0.4572	-0.062	0.4566	0.0525	0.465	-0.056	0.4622	0.0495	0.462	-0.0654	0.4594	0.0594
			0.458	-0.062	0.4574	0.0525	0.466	-0.056	0.463	0.0495	0.4628	-0.0654	0.4604	0.0594
			0.459	-0.062	0.4584	0.0525	0.4668	-0.056	0.4638	0.0495	0.4636	-0.0654	0.4612	0.0576
			0.46	-0.062	0.4592	0.0525	0.4676	-0.056	0.4648	0.0495	0.4646	-0.063	0.4622	0.0576
			0.461	-0.062	0.4602	0.0525	0.4684	-0.056	0.4658	0.0495	0.4654	-0.0654	0.4632	0.0576
			0.4618	-0.0605	0.461	0.0525	0.4694	-0.0545	0.4664	0.0495	0.4664	-0.0654	0.4642	0.0576
			0.4628	-0.0605	0.4618	0.0525	0.4702	-0.0545	0.4674	0.0495	0.4672	-0.0654	0.465	0.0576
			0.4636	-0.0605	0.4628	0.0525	0.4712	-0.0545	0.4684	0.0495	0.468	-0.0654	0.4658	0.0576
			0.4644	-0.0605	0.4636	0.0525	0.472	-0.0545	0.4692	0.0495	0.469	-0.0654	0.4668	0.0576
			0.4654	-0.0605	0.4644	0.0525	0.4728	-0.0545	0.4702	0.048	0.47	-0.0654	0.4676	0.0594
			0.4662	-0.062	0.4654	0.0525	0.4738	-0.0545	0.4712	0.048	0.4708	-0.0654	0.4686	0.0594
			0.467	-0.062	0.4662	0.0525	0.4748	-0.0545	0.472	0.048	0.4716	-0.063	0.4694	0.0594
			0.468	-0.062	0.467	0.0545	0.4756	-0.0545	0.473	0.048	0.4726	-0.063	0.4704	0.0594
			0.4692	-0.062	0.468	0.0545	0.4766	-0.0545	0.4738	0.0495	0.4734	-0.063	0.4714	0.0594
			0.47	-0.062	0.4688	0.0545	0.4776	-0.0545	0.4746	0.0495	0.4744	-0.0654	0.4722	0.0594
			0.4708	-0.062	0.4698	0.0525	0.4784	-0.0545	0.4756	0.0495	0.4754	-0.0654	0.4732	0.0594
			0.4718	-0.0605	0.4704	0.0525	0.4794	-0.0545	0.4766	0.0495	0.4766	-0.0654	0.4742	0.0594
			0.4728	-0.0605	0.4714	0.0525	0.4802	-0.0545	0.4772	0.0495	0.4774	-0.0654	0.4754	0.0594
			0.4736	-0.0605	0.4722	0.0525	0.4812	-0.0545	0.4782	0.0495	0.4784	-0.063	0.4764	0.0594
			0.4744	-0.0605	0.473	0.0525	0.4822	-0.0545	0.4792	0.051	0.4792	-0.063	0.4774	0.0576
			0.4754	-0.0605	0.474	0.0525	0.4832	-0.0545	0.4802	0.051	0.4802	-0.063	0.4782	0.0576
			0.4762	-0.0605	0.4748	0.0525	0.4838	-0.0545	0.481	0.051	0.481	-0.063	0.479	0.0576
			0.477	-0.0605	0.4756	0.0525	0.4848	-0.0545	0.4818	0.051	0.482	-0.063	0.48	0.0576
			0.478	-0.0605	0.4766	0.0525	0.4858	-0.0545	0.4826	0.051	0.4828	-0.063	0.4808	0.0576
			0.4788	-0.0605	0.4774	0.0525	0.4866	-0.0545	0.4834	0.051	0.4838	-0.063	0.4818	0.0594
			0.4798	-0.0605	0.4784	0.0525	0.4876	-0.0545	0.4844	0.0495	0.485	-0.0654	0.4826	0.0594
			0.4808	-0.0605	0.4794	0.0525	0.4886	-0.0545	0.4852	0.0495	0.4858	-0.0654	0.4836	0.0594
			0.4816	-0.0605	0.4804	0.0525	0.4894	-0.0545	0.4862	0.0495	0.4868	-0.0654	0.4844	0.0612
			0.4824	-0.0605	0.4812	0.0525	0.4902	-0.0545	0.487	0.048	0.4878	-0.0654	0.4852	0.0612
			0.4832	-0.0605	0.4822	0.0525	0.491	-0.0545	0.4878	0.048	0.4886	-0.063	0.486	0.0612
			0.4842	-0.0605	0.483	0.0525	0.492	-0.0545	0.4888	0.0495	0.4896	-0.063	0.4868	0.0612
			0.485	-0.062	0.484	0.0525	0.4928	-0.0545	0.4898	0.048	0.4906	-0.063	0.4878	0.0612
			0.486	-0.0605	0.4848	0.0525	0.4936	-0.0545	0.4906	0.048	0.4914	-0.063	0.4888	0.0612
			0.4868	-0.0605	0.4858	0.0525	0.4946	-0.056	0.4914	0.0495	0.4924	-0.063	0.4896	0.0612
			0.4878	-0.0605	0.4868	0.0525	0.4956	-0.056	0.4924	0.0495	0.4932	-0.063	0.4904	0.0594
			0.4886	-0.0605	0.4878	0.0525	0.4964	-0.0545	0.4932	0.0495	0.494	-0.063	0.4912	0.0594
			0.4898	-0.0605	0.4888	0.0525	0.4972	-0.0545	0.4942	0.0495	0.495	-0.0654	0.4922	0.0576
			0.4906	-0.059	0.4896	0.0525	0.4982	-0.0545	0.495	0.0495	0.4958	-0.0654	0.4932	0.0576
			0.4914	-0.059	0.4906	0.0525	0.499	-0.0525	0.4958	0.0495	0.4966	-0.0654	0.4938	0.0576
			0.4924	-0.059	0.4916	0.0525	0.5002	-0.0525	0.4968	0.0495	0.4974	-0.0654	0.495	0.0576
			0.4932	-0.059	0.4924	0.0525	0.501	-0.0545	0.4978	0.0495	0.4984	-0.0654	0.4958	0.0576
			0.4942	-0.059	0.4934	0.0525	0.5018	-0.0545	0.4986	0.0495	0.4992	-0.063	0.4968	0.0576
			0.495	-0.059	0.4942	0.0525	0.5028	-0.0545	0.4994	0.0495	0.5	-0.063	0.4978	0.0576
			0.496	-0.059	0.495	0.0525	0.5036	-0.0545	0.5002	0.0495	0.501	-0.063	0.4986	0.0576
			0.4968	-0.059	0.4964	0.0525	0.5044	-0.0545	0.5012	0.0495	0.5018	-0.063	0.4996	0.0576
			0.4978	-0.0605	0.4972	0.0545	0.5054	-0.0545	0.5022	0.0495	0.5028	-0.063	0.5004	0.0576
			0.4988	-0.0605	0.498	0.051	0.5062	-0.0545	0.503	0.0495	0.5036	-0.063	0.5014	0.0576
			0.4996	-0.0605	0.499	0.051	0.5072	-0.0545	0.5038	0.048	0.5044	-0.063	0.5024	0.0594
			0.5004	-0.0605	0.4998	0.0525	0.508	-0.0545	0.5048	0.048	0.5054	-0.063	0.5032	0.0576
			0.5014	-0.0605	0.5008	0.0525	0.5088	-0.056	0.5054	0.048	0.5064	-0.063	0.5042	0.0576
			0.5022	-0.0605	0.5018	0.0525	0.5098	-0.056	0.5064	0.0495	0.507	-0.063	0.5054	0.0594
			0.5032	-0.059	0.5026	0.0525	0.5106	-0.056	0.5076	0.0495	0.508	-0.063	0.5062	0.0594
			0.504	-0.059	0.5034	0.0525	0.5116	-0.0525	0.5082	0.0495	0.5088	-0.063	0.5072	0.0594
			0.505	-0.059	0.5044	0.0525	0.5126	-0.0525	0.5092	0.0495	0.5098	-0.063	0.508	0.0594
			0.506	-0.059	0.5052	0.0525	0.5134	-0.0525	0.5102	0.0495	0.5106	-0.063	0.509	0.0594
			0.5068	-0.0605	0.506	0.0525	0.5144	-0.0525	0.511	0.0495	0.5116	-0.063	0.5098	0.0576
			0.5076	-0.0605	0.507	0.0525	0.5154	-0.0525	0.5118	0.0495	0.5126	-0.063	0.5108	0.0576
			0.5086	-0.059	0.5078	0.0525	0.5164	-0.0525	0.5128	0.0495	0.5132	-0.063	0.5116	0.0576
			0.5094	-0.059	0.5086	0.0525	0.5172	-0.0525	0.5136	0.0495	0.5142	-0.063	0.5126	0.0576
			0.5102	-0.0605	0.5094	0.0525	0.5182	-0.0525	0.5146	0.0495	0.515	-0.063	0.5132	0.0576
			0.5112	-0.0605	0.5104	0.0525	0.519	-0.0525	0.5156	0.0495	0.5158	-0.063	0.5144	0.0576
			0.512	-0.0605	0.5112	0.0525	0.52	-0.0525	0.5164	0.0495	0.517	-0.063	0.5152	0.0576
			0.513	-0.0605	0.5122	0.0525	0.521	-0.0525	0.5174	0.0495	0.5178	-0.063	0.5162	0.0576
			0.5138	-0.0605	0.513	0.0525	0.522	-0.0525	0.5182	0.0495	0.5188	-0.063	0.517	0.0576
			0.5146	-0.0605	0.514	0.0525	0.5228	-0.0525	0.5192	0.0495	0.5196	-0.063	0.518	0.0576
			0.5154	-0.0605	0.515	0.0525	0.5238	-0.0545	0.52	0.0495	0.5206	-0.063	0.5188	0.0576
			0.5164	-0.0605	0.5158	0.0525	0.5246	-0.0545	0.5208	0.0495	0.5214	-0.063	0.5196	0.0576
			0.5174	-0.0605	0.5166	0.0525	0.5256	-0.0545	0.5216	0.0495	0.5222	-0.063	0.5206	0.0594
			0.5182	-0.0605	0.5176	0.0545	0.5264	-0.0545	0.5226	0.0495	0.5234	-0.063	0.5214	0.0594
			0.5194	-0.0605	0.5184	0.0545	0.5272	-0.0545	0.5234	0.0495	0.5244	-0.063	0.5226	0.0594
			0.5202	-0.0605	0.5192	0.0525	0.5282	-0.0545	0.5242	0.0495	0.5254	-0.063	0.5236	0.0612
			0.5212	-0.0605	0.5204	0.0525	0.5292	-0.0545	0.5252	0.0495	0.5262	-0.063	0.5244	0.0612
			0.522	-0.059	0.5214	0.0525	0.53	-0.0545	0.526	0.0495	0.527	-0.063	0.5252	0.0612
			0.5228	-0.059	0.5222	0.0525	0.5308	-0.0545	0.5268	0.0495	0.5278	-0.063	0.5262	0.0612
			0.5238	-0.059	0.5232	0.0525	0.5318	-0.0545	0.5278	0.051	0.5286	-0.063	0.5272	0.0612
			0.5246	-0.059	0.524	0.0525	0.5328	-0.0545	0.5286	0.051	0.5296	-0.063	0.528	0.0576
			0.5256	-0.059	0.5248	0.0525	0.5336	-0.0545	0.5296	0.051	0.5304	-0.063	0.529	0.0576
			0.5262	-0.0605	0.5256	0.0525	0.5346	-0.0525	0.5304	0.0495	0.5312	-0.063	0.53	0.0576
			0.5274	-0.0605	0.5266	0.0525	0.5356	-0.0545	0.5314	0.0495	0.5322	-0.063	0.5308	0.0594
			0.5282	-0.0605	0.5272	0.0525	0.5364	-0.0545	0.5324	0.048	0.533	-0.063	0.5318	0.0594
			0.5292	-0.059	0.5282	0.0525	0.5372	-0.0545	0.5332	0.048	0.534	-0.063	0.5328	0.0612
			0.5302	-0.059	0.5292	0.0525	0.538	-0.0545	0.534	0.048	0.535	-0.063	0.5336	0.0612
			0.531	-0.059	0.53	0.0525	0.539	-0.0545	0.535	0.048	0.5358	-0.063	0.5346	0.0612
			0.5318	-0.059	0.5308	0.0525	0.5398	-0.0545	0.5358	0.048	0.5366	-0.063	0.5354	0.0612
			0.5328	-0.059	0.5318	0.0525	0.5408	-0.0545	0.5366	0.0495	0.5376	-0.063	0.5362	0.0612
			0.5336	-0.059	0.5326	0.0525	0.5416	-0.0545	0.5376	0.0495	0.5384	-0.063	0.5372	0.0612
			0.5346	-0.059	0.5334	0.0525	0.5424	-0.0545	0.5384	0.0495	0.5394	-0.063	0.538	0.0612
			0.5356	-0.059	0.5344	0.0525	0.5434	-0.0545	0.5392	0.0495	0.5402	-0.063	0.539	0.0612
			0.5362	-0.059	0.5352	0.0525	0.5444	-0.0545	0.5402	0.0495	0.541	-0.063	0.5398	0.0612
			0.5372	-0.059	0.536	0.0525	0.5454	-0.0545	0.541	0.0495	0.542	-0.063	0.5408	0.0612
			0.5382	-0.059	0.5368	0.0525	0.5462	-0.0525	0.5418	0.0495	0.543	-0.063	0.5418	0.0612
			0.539	-0.0575	0.5378	0.0545	0.5472	-0.0525	0.5428	0.0495	0.5438	-0.063	0.5428	0.0612
			0.54	-0.0575	0.5386	0.0545	0.5482	-0.0525	0.5436	0.0495	0.5446	-0.063	0.5436	0.0612
			0.5408	-0.0575	0.5394	0.0545	0.549	-0.0525	0.5444	0.0495	0.5456	-0.063	0.5444	0.0576
			0.5416	-0.0575	0.5404	0.0545	0.55	-0.0525	0.5454	0.0495	0.5464	-0.063	0.5452	0.0576
			0.5424	-0.0575	0.5414	0.0545	0.5508	-0.0545	0.5464	0.0495	0.5472	-0.063	0.5462	0.0576
			0.5434	-0.0605	0.5422	0.0545	0.5518	-0.0545	0.5472	0.0495	0.5482	-0.063	0.5472	0.0576
			0.5444	-0.0605	0.5432	0.0525	0.5526	-0.0525	0.548	0.0495	0.549	-0.063	0.548	0.0576
			0.5452	-0.0605	0.544	0.0525	0.5534	-0.0525	0.549	0.0495	0.55	-0.063	0.5488	0.0594
			0.546	-0.0605	0.5448	0.0525	0.5544	-0.0525	0.55	0.0495	0.551	-0.063	0.5498	0.0594
			0.547	-0.0605	0.5456	0.0525	0.5552	-0.0525	0.5508	0.0495	0.5518	-0.063	0.5508	0.0594
			0.548	-0.0605	0.5466	0.0525	0.556	-0.0525	0.5516	0.0495	0.5528	-0.063	0.5516	0.0576
			0.5486	-0.0605	0.5474	0.0525	0.557	-0.0525	0.5526	0.0495	0.5536	-0.063	0.5526	0.0576
			0.5496	-0.0605	0.5482	0.0525	0.5578	-0.0525	0.5534	0.048	0.5544	-0.063	0.5536	0.0576
			0.5504	-0.0605	0.549	0.0525	0.5588	-0.0525	0.5542	0.048	0.5554	-0.063	0.5542	0.0576
			0.5514	-0.0605	0.55	0.0525	0.5596	-0.0525	0.5552	0.048	0.5562	-0.063	0.5552	0.0576
			0.5522	-0.0605	0.5508	0.0525	0.5606	-0.0525	0.5562	0.048	0.5572	-0.0654	0.556	0.0594
			0.5532	-0.0605	0.5518	0.0525	0.5614	-0.0525	0.557	0.0495	0.558	-0.0654	0.557	0.0594
			0.554	-0.0605	0.5528	0.0545	0.5624	-0.0525	0.558	0.0495	0.559	-0.063	0.5578	0.0594
			0.555	-0.0605	0.5536	0.0545	0.5632	-0.0525	0.5588	0.0495	0.5598	-0.063	0.5586	0.0594
			0.556	-0.0605	0.5546	0.0545	0.5642	-0.0525	0.5596	0.0495	0.5606	-0.063	0.5596	0.0594
			0.5568	-0.059	0.5556	0.0545	0.565	-0.0525	0.5604	0.0495	0.5618	-0.063	0.5606	0.0612
			0.5576	-0.059	0.5564	0.0545	0.5658	-0.0525	0.5614	0.0495	0.5628	-0.063	0.5614	0.0612
			0.5586	-0.059	0.5574	0.0525	0.5668	-0.0525	0.5622	0.0495	0.5638	-0.0654	0.5622	0.0558
			0.5596	-0.059	0.5582	0.0525	0.5678	-0.0525	0.5632	0.0495	0.5646	-0.0654	0.563	0.0558
			0.5602	-0.056	0.559	0.0525	0.5686	-0.051	0.5642	0.0495	0.5656	-0.0654	0.564	0.0594
			0.5614	-0.059	0.56	0.0525	0.5696	-0.0525	0.565	0.0495	0.5664	-0.0654	0.565	0.0594
			0.5622	-0.059	0.5608	0.0525	0.5704	-0.0525	0.5658	0.0495	0.5672	-0.0654	0.5658	0.0558
			0.5634	-0.059	0.5616	0.0545	0.5714	-0.0545	0.5668	0.0495	0.5682	-0.063	0.5668	0.0594
			0.5644	-0.059	0.5626	0.0525	0.5722	-0.0545	0.5676	0.0495	0.569	-0.063	0.5678	0.0594
			0.565	-0.059	0.5634	0.0525	0.5734	-0.0545	0.5686	0.0495	0.5698	-0.063	0.5688	0.0558
			0.566	-0.0575	0.5644	0.0525	0.5744	-0.0545	0.5696	0.0495	0.5708	-0.063	0.5694	0.0594
			0.567	-0.0575	0.5654	0.0525	0.5752	-0.0525	0.5704	0.048	0.5716	-0.063	0.5704	0.0594
			0.568	-0.0575	0.5662	0.0525	0.5762	-0.0525	0.5714	0.048	0.5724	-0.063	0.5712	0.0576
			0.5688	-0.0575	0.567	0.0525	0.577	-0.0525	0.5722	0.048	0.5734	-0.063	0.5722	0.0576
			0.5698	-0.0605	0.568	0.0525	0.5778	-0.0525	0.573	0.0495	0.5742	-0.063	0.573	0.0576
			0.5704	-0.0605	0.5688	0.0525	0.5788	-0.0525	0.574	0.0495	0.5752	-0.063	0.5738	0.0576
			0.5714	-0.0605	0.5698	0.0525	0.5796	-0.0525	0.5748	0.0495	0.576	-0.0654	0.5748	0.0576
			0.5722	-0.059	0.5706	0.0525	0.5806	-0.0525	0.5756	0.0495	0.5768	-0.0654	0.5756	0.0594
			0.573	-0.059	0.5716	0.0525	0.5814	-0.0525	0.5766	0.0495	0.5778	-0.0654	0.5766	0.0594
			0.574	-0.059	0.5724	0.0525	0.5822	-0.0525	0.5774	0.0495	0.5786	-0.0654	0.5776	0.0594
			0.575	-0.059	0.5734	0.0525	0.5832	-0.0525	0.5782	0.0495	0.5796	-0.0654	0.5786	0.0594
			0.5756	-0.059	0.5742	0.0525	0.584	-0.0525	0.5792	0.0495	0.5804	-0.0654	0.5798	0.0594
			0.5768	-0.059	0.5754	0.0525	0.585	-0.0525	0.58	0.0495	0.5812	-0.0654	0.5806	0.0594
			0.5776	-0.059	0.5762	0.0525	0.586	-0.0525	0.581	0.0495	0.5822	-0.063	0.5814	0.0594
			0.5784	-0.059	0.577	0.0525	0.5868	-0.0525	0.5818	0.0495	0.583	-0.0654	0.5824	0.0594
			0.5794	-0.059	0.5778	0.0525	0.5876	-0.0525	0.5826	0.0495	0.5838	-0.0654	0.5834	0.0594
			0.5804	-0.059	0.5788	0.0525	0.5886	-0.0525	0.5836	0.0495	0.5848	-0.063	0.5842	0.0576
			0.5814	-0.059	0.5796	0.0525	0.5894	-0.0525	0.5844	0.0495	0.5856	-0.063	0.5852	0.0576
			0.5824	-0.0575	0.5806	0.0525	0.5904	-0.0525	0.5852	0.0495	0.5864	-0.0654	0.586	0.0576
			0.5832	-0.059	0.5814	0.0525	0.5914	-0.0525	0.5862	0.0495	0.5874	-0.0654	0.587	0.0576
			0.584	-0.059	0.5822	0.0545	0.5922	-0.0525	0.587	0.048	0.5882	-0.0654	0.588	0.0576
			0.585	-0.056	0.5832	0.0545	0.5932	-0.0525	0.588	0.048	0.5892	-0.0654	0.5888	0.0576
			0.586	-0.056	0.584	0.0525	0.594	-0.0525	0.589	0.048	0.5902	-0.0654	0.5896	0.0576
			0.5868	-0.056	0.5848	0.0525	0.5948	-0.0525	0.5898	0.048	0.591	-0.063	0.5906	0.0576
			0.5878	-0.056	0.5858	0.0525	0.5958	-0.0525	0.5906	0.048	0.5918	-0.063	0.5916	0.0576
			0.5884	-0.056	0.5866	0.0525	0.5968	-0.0525	0.5916	0.048	0.5928	-0.063	0.5924	0.0576
			0.5894	-0.056	0.5874	0.0525	0.5976	-0.0525	0.5924	0.048	0.5936	-0.063	0.5934	0.0576
			0.5902	-0.056	0.5884	0.0525	0.5986	-0.0525	0.5934	0.048	0.5946	-0.063	0.5944	0.0576
			0.5912	-0.056	0.5892	0.0525	0.5994	-0.0525	0.5944	0.0495	0.5956	-0.0654	0.5952	0.0576
			0.592	-0.0575	0.5902	0.0525	0.6002	-0.0525	0.5952	0.0495	0.5962	-0.063	0.596	0.0594
			0.593	-0.0575	0.5912	0.0525	0.6012	-0.0525	0.5962	0.0495	0.5972	-0.063	0.597	0.0594
			0.594	-0.059	0.592	0.0545	0.602	-0.0545	0.597	0.0495	0.5982	-0.063	0.5978	0.0594
			0.595	-0.0575	0.593	0.0545	0.6028	-0.0545	0.5978	0.0495	0.599	-0.063	0.5986	0.0594
			0.596	-0.0575	0.594	0.0545	0.6038	-0.0545	0.5988	0.051	0.5998	-0.063	0.5996	0.0594
			0.5968	-0.059	0.5948	0.0545	0.6046	-0.0545	0.5996	0.051	0.6008	-0.0612	0.6006	0.0594
			0.5978	-0.059	0.5958	0.0545	0.6056	-0.0525	0.6004	0.051	0.6016	-0.0612	0.6014	0.0594
			0.5986	-0.0575	0.5966	0.0545	0.6064	-0.0525	0.6014	0.051	0.6026	-0.063	0.6024	0.0594
			0.5996	-0.0575	0.5974	0.0525	0.6072	-0.0525	0.6022	0.051	0.6034	-0.063	0.6034	0.0594
			0.6006	-0.0575	0.5986	0.0525	0.6082	-0.0525	0.603	0.0495	0.6042	-0.0612	0.604	0.0594
			0.6012	-0.056	0.5994	0.0525	0.609	-0.0525	0.604	0.0495	0.6054	-0.063	0.605	0.0594
			0.6024	-0.056	0.6002	0.051	0.6098	-0.0525	0.6048	0.0495	0.6064	-0.063	0.606	0.0612
			0.6032	-0.056	0.6012	0.051	0.6108	-0.0525	0.6058	0.0495	0.6074	-0.0612	0.6068	0.0612
			0.6042	-0.056	0.602	0.051	0.6118	-0.0525	0.6068	0.0495	0.6082	-0.0612	0.6076	0.0594
			0.6052	-0.056	0.603	0.051	0.6126	-0.0525	0.6076	0.048	0.6092	-0.063	0.6086	0.0594
			0.606	-0.056	0.6038	0.0525	0.6138	-0.0525	0.6086	0.048	0.6102	-0.0612	0.6096	0.0612
			0.6068	-0.056	0.6046	0.0525	0.6146	-0.0525	0.6096	0.048	0.611	-0.0612	0.6104	0.0594
			0.6076	-0.056	0.6056	0.0525	0.6156	-0.0525	0.6102	0.048	0.6118	-0.063	0.6112	0.0594
			0.6086	-0.056	0.6064	0.0525	0.6164	-0.0525	0.6112	0.048	0.6126	-0.063	0.6122	0.0594
			0.6094	-0.056	0.6074	0.0525	0.6174	-0.0525	0.6122	0.048	0.6136	-0.063	0.6132	0.0594
			0.6102	-0.056	0.6082	0.0525	0.6182	-0.051	0.613	0.048	0.6144	-0.063	0.614	0.0594
			0.6112	-0.056	0.609	0.0525	0.6192	-0.051	0.614	0.048	0.6154	-0.063	0.615	0.0612
			0.6122	-0.056	0.61	0.0525	0.62	-0.0525	0.615	0.048	0.6162	-0.063	0.6158	0.0612
			0.613	-0.056	0.611	0.0525	0.6208	-0.0525	0.6158	0.048	0.617	-0.063	0.6166	0.0612
			0.6142	-0.056	0.6118	0.0525	0.6218	-0.0525	0.6166	0.048	0.618	-0.063	0.6176	0.0612
			0.6148	-0.059	0.6126	0.0525	0.6228	-0.0525	0.6174	0.048	0.619	-0.063	0.6188	0.0612
			0.6158	-0.059	0.6136	0.0525	0.6234	-0.0525	0.6184	0.0495	0.6198	-0.063	0.6196	0.0594
			0.6168	-0.059	0.6146	0.0525	0.6244	-0.0525	0.6192	0.0495	0.6208	-0.0654	0.6206	0.0594
			0.6176	-0.059	0.6154	0.0525	0.6254	-0.0525	0.62	0.048	0.6216	-0.0654	0.6214	0.0594
			0.6186	-0.059	0.6164	0.0525	0.6262	-0.0525	0.621	0.048	0.6224	-0.0654	0.6224	0.0594
			0.6194	-0.059	0.6172	0.0525	0.6272	-0.0525	0.6218	0.0495	0.6234	-0.0654	0.6234	0.0594
			0.6202	-0.059	0.6182	0.0525	0.628	-0.0525	0.6226	0.0495	0.6242	-0.0654	0.6242	0.0594
			0.6212	-0.059	0.619	0.0525	0.629	-0.0525	0.6236	0.0495	0.625	-0.0654	0.625	0.0594
			0.622	-0.059	0.62	0.0525	0.63	-0.0525	0.6246	0.051	0.626	-0.063	0.6258	0.0612
			0.623	-0.0575	0.621	0.0525	0.6308	-0.0525	0.6254	0.051	0.6268	-0.063	0.6268	0.0612
			0.6238	-0.0575	0.622	0.0525	0.6316	-0.0525	0.6262	0.051	0.6278	-0.063	0.6278	0.0612
			0.6248	-0.0575	0.6228	0.0525	0.6326	-0.0525	0.6272	0.0495	0.6286	-0.063	0.6286	0.0612
			0.6256	-0.056	0.6238	0.0525	0.6334	-0.0525	0.628	0.0495	0.6296	-0.063	0.6294	0.0612
			0.6264	-0.056	0.6246	0.0525	0.6344	-0.0525	0.629	0.048	0.6304	-0.063	0.6302	0.0594
			0.6274	-0.059	0.6254	0.0525	0.6352	-0.0525	0.6298	0.048	0.6312	-0.0612	0.6312	0.0594
			0.6284	-0.059	0.6264	0.0525	0.6362	-0.0525	0.6306	0.0495	0.6322	-0.0612	0.632	0.0612
			0.6292	-0.0545	0.6274	0.0525	0.637	-0.0525	0.6316	0.048	0.633	-0.0612	0.6328	0.0612
			0.6302	-0.056	0.6282	0.0525	0.6378	-0.0525	0.6326	0.048	0.6338	-0.0612	0.6338	0.0612
			0.6312	-0.056	0.6292	0.051	0.6388	-0.0525	0.6332	0.048	0.6348	-0.063	0.6346	0.0612
			0.6322	-0.056	0.63	0.051	0.6396	-0.0525	0.6342	0.048	0.6356	-0.063	0.6356	0.0612
			0.633	-0.056	0.631	0.051	0.6404	-0.0525	0.635	0.048	0.6364	-0.063	0.6364	0.0576
			0.634	-0.056	0.6318	0.051	0.6414	-0.0525	0.636	0.048	0.6374	-0.0612	0.6374	0.0576
			0.6348	-0.056	0.6326	0.051	0.6422	-0.051	0.6368	0.0495	0.6384	-0.0612	0.6382	0.0576
			0.6356	-0.056	0.6336	0.0525	0.643	-0.051	0.6376	0.0495	0.6392	-0.0612	0.6392	0.0576
			0.6366	-0.056	0.6344	0.0525	0.644	-0.0525	0.6386	0.0495	0.6402	-0.063	0.6402	0.0576
			0.6376	-0.056	0.6352	0.0525	0.6448	-0.0525	0.6394	0.0495	0.641	-0.063	0.6408	0.0594
			0.6384	-0.056	0.6362	0.0525	0.6458	-0.0525	0.6402	0.0495	0.642	-0.063	0.6418	0.0594
			0.6392	-0.056	0.637	0.0525	0.6468	-0.0525	0.6412	0.0495	0.6428	-0.063	0.6428	0.0594
			0.64	-0.056	0.638	0.0525	0.6476	-0.0525	0.642	0.0495	0.6438	-0.0612	0.6436	0.0576
			0.6408	-0.056	0.639	0.0525	0.6486	-0.0525	0.6428	0.0495	0.6448	-0.0612	0.6446	0.0576
			0.6418	-0.056	0.6398	0.0545	0.6494	-0.0525	0.6438	0.0495	0.6456	-0.0612	0.6454	0.0576
			0.6428	-0.056	0.6408	0.0525	0.6502	-0.0525	0.6448	0.0495	0.6466	-0.0612	0.6464	0.0594
			0.6434	-0.0545	0.6416	0.0525	0.6512	-0.0525	0.6456	0.048	0.6474	-0.0612	0.6474	0.0594
			0.6446	-0.0545	0.6426	0.0525	0.6522	-0.0525	0.6466	0.048	0.6484	-0.063	0.648	0.0594
			0.6454	-0.0545	0.6434	0.0525	0.653	-0.0525	0.6476	0.048	0.6492	-0.0612	0.649	0.0594
			0.6464	-0.0545	0.6444	0.0525	0.654	-0.0525	0.6484	0.048	0.6502	-0.0612	0.65	0.0612
			0.6474	-0.056	0.6454	0.0525	0.6548	-0.0525	0.6494	0.048	0.651	-0.063	0.6506	0.0612
			0.6482	-0.056	0.646	0.0525	0.6558	-0.0525	0.6502	0.0495	0.652	-0.063	0.6516	0.0612
			0.6492	-0.056	0.6472	0.0545	0.6566	-0.051	0.6512	0.0495	0.6528	-0.0594	0.6526	0.0612
			0.65	-0.056	0.6478	0.0545	0.6574	-0.051	0.652	0.051	0.6536	-0.0594	0.6534	0.0612
			0.6508	-0.056	0.6488	0.0525	0.6582	-0.051	0.6528	0.051	0.6546	-0.063	0.6544	0.0576
			0.6518	-0.056	0.6496	0.0525	0.6592	-0.051	0.6538	0.051	0.6554	-0.063	0.6554	0.0576
			0.6526	-0.056	0.6506	0.0525	0.6602	-0.051	0.6546	0.0495	0.6564	-0.063	0.6562	0.0612
			0.6536	-0.059	0.6514	0.0525	0.661	-0.0525	0.6556	0.0495	0.6572	-0.063	0.657	0.0594
			0.6546	-0.059	0.6524	0.0525	0.662	-0.0525	0.6564	0.0495	0.6582	-0.063	0.6582	0.0594
			0.6554	-0.059	0.6532	0.0525	0.663	-0.0525	0.6574	0.0495	0.6592	-0.063	0.659	0.0594
			0.6562	-0.0575	0.6542	0.0525	0.6638	-0.0525	0.6582	0.0495	0.66	-0.063	0.6598	0.0594
			0.657	-0.0575	0.6552	0.0525	0.6646	-0.0525	0.659	0.051	0.661	-0.063	0.6606	0.0594
			0.658	-0.0575	0.6558	0.0525	0.6656	-0.0525	0.66	0.051	0.6618	-0.063	0.6616	0.0594
			0.659	-0.0575	0.6568	0.0525	0.6666	-0.0525	0.6608	0.0495	0.6626	-0.063	0.6624	0.0594
			0.6596	-0.0575	0.6578	0.0525	0.6674	-0.0525	0.6618	0.0495	0.6636	-0.0594	0.6634	0.0594
			0.6606	-0.0575	0.6586	0.0525	0.6684	-0.0525	0.6628	0.0495	0.6646	-0.0594	0.6642	0.0594
			0.6614	-0.0575	0.6596	0.0525	0.669	-0.0525	0.6636	0.0495	0.6654	-0.0594	0.6652	0.0594
			0.6622	-0.0575	0.6606	0.0525	0.67	-0.0525	0.6644	0.0495	0.6662	-0.0612	0.666	0.0576
			0.663	-0.0545	0.6614	0.0525	0.6708	-0.0525	0.6656	0.0495	0.6672	-0.0612	0.6668	0.0576
			0.664	-0.0545	0.6624	0.0525	0.6718	-0.0525	0.6662	0.0495	0.668	-0.0612	0.6678	0.0576
			0.6648	-0.059	0.6632	0.0525	0.6726	-0.0525	0.6672	0.0495	0.669	-0.0612	0.6686	0.0576
			0.6656	-0.059	0.6642	0.051	0.6736	-0.0525	0.668	0.0495	0.6698	-0.0612	0.6694	0.0576
			0.6666	-0.0545	0.6652	0.0525	0.6744	-0.0525	0.6688	0.0495	0.6706	-0.0612	0.6704	0.0576
			0.6676	-0.059	0.666	0.0525	0.6754	-0.0525	0.6698	0.0495	0.6716	-0.0612	0.6712	0.0594
			0.6684	-0.059	0.6668	0.0525	0.6762	-0.0525	0.6708	0.0495	0.6726	-0.0594	0.6722	0.0594
			0.6694	-0.056	0.6678	0.0525	0.6772	-0.0525	0.6716	0.0495	0.6734	-0.0594	0.673	0.0594
			0.6702	-0.056	0.6686	0.0545	0.6782	-0.0525	0.6726	0.051	0.6742	-0.063	0.674	0.0594
			0.671	-0.056	0.6694	0.0525	0.6792	-0.051	0.6734	0.051	0.675	-0.0612	0.675	0.0594
			0.672	-0.056	0.6702	0.0525	0.68	-0.051	0.6742	0.051	0.6762	-0.0612	0.6758	0.0594
			0.673	-0.056	0.6712	0.0525	0.6808	-0.051	0.6752	0.051	0.677	-0.063	0.6768	0.0594
			0.6738	-0.056	0.672	0.0525	0.6818	-0.051	0.676	0.051	0.6778	-0.063	0.6776	0.0594
			0.6746	-0.056	0.673	0.051	0.6826	-0.0525	0.6768	0.0495	0.6788	-0.063	0.6784	0.054
			0.6754	-0.056	0.6738	0.051	0.6838	-0.0525	0.6778	0.0495	0.6794	-0.063	0.6794	0.054
			0.6764	-0.056	0.6748	0.051	0.6846	-0.0525	0.6786	0.0495	0.6804	-0.063	0.6802	0.054
			0.6772	-0.056	0.6758	0.051	0.6856	-0.0525	0.6794	0.0495	0.6814	-0.0612	0.681	0.0576
			0.678	-0.0575	0.6764	0.051	0.6866	-0.0525	0.6806	0.0495	0.682	-0.0612	0.682	0.0576
			0.6788	-0.0575	0.6774	0.0525	0.6874	-0.0525	0.6814	0.0495	0.683	-0.0612	0.6828	0.0612
			0.6798	-0.056	0.6782	0.0525	0.6884	-0.0525	0.6824	0.0495	0.684	-0.0612	0.6838	0.0612
			0.6806	-0.056	0.6792	0.0525	0.6894	-0.0525	0.6832	0.051	0.6848	-0.0612	0.6846	0.0594
			0.6816	-0.056	0.6802	0.0525	0.6902	-0.0525	0.6842	0.051	0.6858	-0.063	0.6854	0.0594
			0.6824	-0.056	0.681	0.0525	0.6912	-0.0525	0.685	0.051	0.6866	-0.063	0.6864	0.0594
			0.6834	-0.056	0.6818	0.051	0.692	-0.0525	0.6858	0.051	0.6874	-0.063	0.6872	0.0594
			0.6842	-0.056	0.6828	0.051	0.6932	-0.0525	0.6866	0.051	0.6884	-0.063	0.688	0.0594
			0.685	-0.056	0.6836	0.0545	0.694	-0.0525	0.6876	0.0495	0.6894	-0.063	0.689	0.0594
			0.686	-0.056	0.6846	0.0525	0.695	-0.0525	0.6886	0.0495	0.6902	-0.0612	0.6898	0.0594
			0.687	-0.056	0.6856	0.0525	0.6958	-0.0525	0.6894	0.0495	0.691	-0.0612	0.6908	0.0594
			0.688	-0.056	0.6864	0.0525	0.6968	-0.0525	0.6902	0.0495	0.692	-0.0612	0.6918	0.0594
			0.6888	-0.056	0.6874	0.0525	0.6976	-0.0525	0.6912	0.0495	0.6928	-0.0612	0.6926	0.0594
			0.6896	-0.056	0.6884	0.0525	0.6986	-0.0525	0.692	0.0495	0.694	-0.0612	0.6936	0.0594
			0.6906	-0.0575	0.6892	0.0525	0.6996	-0.0525	0.693	0.0495	0.695	-0.063	0.6946	0.0594
			0.6916	-0.0575	0.6902	0.0525	0.7004	-0.0525	0.694	0.0495	0.6958	-0.063	0.6954	0.0594
			0.6924	-0.0575	0.6912	0.0525	0.7016	-0.051	0.6948	0.0495	0.6966	-0.063	0.6962	0.0594
			0.6932	-0.056	0.6922	0.0525	0.7026	-0.0525	0.6958	0.0495	0.6974	-0.063	0.697	0.0594
			0.694	-0.056	0.693	0.0525	0.7036	-0.0525	0.6968	0.0495	0.6986	-0.063	0.6978	0.0576
			0.695	-0.056	0.6938	0.0525	0.7044	-0.0525	0.6978	0.0495	0.6994	-0.0594	0.6988	0.0576
			0.6958	-0.056	0.6948	0.0525	0.7052	-0.0525	0.6986	0.051	0.7002	-0.0594	0.6998	0.0576
			0.6968	-0.056	0.6956	0.0525	0.7062	-0.0525	0.6996	0.051	0.7012	-0.063	0.7008	0.0576
			0.6976	-0.056	0.6966	0.0525	0.7072	-0.0525	0.7004	0.051	0.702	-0.063	0.7016	0.0576
			0.6988	-0.056	0.6976	0.0525	0.708	-0.0525	0.7012	0.051	0.7028	-0.063	0.7026	0.0612
			0.6998	-0.056	0.6984	0.051	0.709	-0.0525	0.7022	0.051	0.7038	-0.063	0.7034	0.0612
			0.7006	-0.056	0.6994	0.051	0.71	-0.0525	0.7032	0.048	0.7046	-0.063	0.7044	0.0612
			0.7016	-0.056	0.7002	0.0525	0.7108	-0.0525	0.704	0.051	0.7056	-0.063	0.7052	0.0612
			0.7022	-0.056	0.7012	0.0525	0.712	-0.0525	0.7048	0.051	0.7066	-0.063	0.706	0.0612
			0.7032	-0.056	0.7018	0.051	0.713	-0.0525	0.7056	0.051	0.7074	-0.0612	0.707	0.0576
			0.704	-0.056	0.7028	0.0525	0.7138	-0.0525	0.7066	0.051	0.7082	-0.063	0.7078	0.0576
			0.7048	-0.056	0.7036	0.0525	0.7148	-0.0525	0.7074	0.051	0.7092	-0.063	0.7086	0.0576
			0.7058	-0.0545	0.7046	0.051	0.7156	-0.0525	0.7084	0.051	0.71	-0.063	0.7094	0.0576
			0.7068	-0.0545	0.7054	0.051	0.7164	-0.0525	0.7092	0.051	0.7108	-0.063	0.7104	0.0576
			0.7076	-0.0545	0.7064	0.0525	0.7174	-0.0525	0.7102	0.0495	0.7118	-0.063	0.7112	0.0612
			0.7086	-0.0545	0.7074	0.051	0.7184	-0.0525	0.7112	0.0495	0.7126	-0.063	0.7122	0.0612
			0.7094	-0.0545	0.7082	0.051	0.7192	-0.0525	0.712	0.0495	0.7136	-0.063	0.7132	0.0612
			0.7102	-0.056	0.709	0.051	0.72	-0.0525	0.7132	0.0495	0.7146	-0.063	0.714	0.0612
			0.7112	-0.056	0.71	0.051	0.7208	-0.0525	0.714	0.0495	0.7154	-0.063	0.7148	0.0612
			0.7122	-0.056	0.711	0.051	0.7218	-0.0525	0.7148	0.0495	0.7162	-0.063	0.7158	0.0576
			0.713	-0.056	0.7118	0.051	0.7226	-0.051	0.7158	0.0495	0.7172	-0.063	0.7166	0.0576
			0.7138	-0.056	0.7126	0.051	0.7236	-0.051	0.7166	0.048	0.718	-0.0654	0.7174	0.0576
			0.7146	-0.0545	0.7134	0.051	0.7246	-0.051	0.7176	0.048	0.719	-0.0654	0.7184	0.0576
			0.7156	-0.0545	0.7146	0.051	0.7254	-0.051	0.7184	0.048	0.7198	-0.0654	0.7194	0.0576
			0.7168	-0.0545	0.7154	0.051	0.7264	-0.051	0.7194	0.0465	0.7208	-0.063	0.7202	0.0576
			0.7176	-0.0545	0.7166	0.051	0.7274	-0.0525	0.7202	0.0465	0.7216	-0.063	0.7212	0.0576
			0.7184	-0.0545	0.7174	0.051	0.7282	-0.051	0.721	0.048	0.7224	-0.0612	0.7218	0.0594
			0.7194	-0.0545	0.7186	0.051	0.7294	-0.051	0.7218	0.048	0.7234	-0.0612	0.7228	0.0594
			0.7202	-0.0545	0.7194	0.0525	0.7304	-0.051	0.7228	0.048	0.7244	-0.0612	0.7238	0.0594
			0.721	-0.0545	0.7204	0.0525	0.7312	-0.051	0.7234	0.048	0.7252	-0.063	0.7248	0.0594
			0.722	-0.0545	0.7212	0.0525	0.7322	-0.051	0.7244	0.048	0.726	-0.063	0.7256	0.0594
			0.7228	-0.0545	0.7222	0.0525	0.733	-0.051	0.7254	0.048	0.7268	-0.063	0.7264	0.0594
			0.7238	-0.0545	0.723	0.0525	0.7338	-0.051	0.7262	0.048	0.7278	-0.0654	0.7272	0.0594
			0.7248	-0.0545	0.724	0.051	0.7348	-0.051	0.7274	0.0495	0.7286	-0.0654	0.7284	0.0594
			0.7256	-0.0545	0.725	0.051	0.7358	-0.051	0.7284	0.0495	0.7296	-0.0654	0.7292	0.0594
			0.7264	-0.0545	0.7258	0.051	0.7366	-0.051	0.7292	0.0495	0.7304	-0.0654	0.73	0.0594
			0.7274	-0.0545	0.7266	0.051	0.7374	-0.0525	0.7302	0.0495	0.7312	-0.063	0.731	0.0612
			0.7282	-0.056	0.7274	0.0525	0.7384	-0.0525	0.7312	0.048	0.7322	-0.063	0.7318	0.0612
			0.7292	-0.0575	0.7284	0.0525	0.7392	-0.0525	0.7322	0.048	0.7332	-0.063	0.7328	0.0612
			0.7302	-0.0575	0.7292	0.0525	0.74	-0.0525	0.7328	0.048	0.734	-0.063	0.7338	0.0612
			0.731	-0.056	0.7302	0.0525	0.741	-0.0525	0.7338	0.048	0.735	-0.063	0.7348	0.0612
			0.7318	-0.056	0.731	0.0525	0.742	-0.051	0.7348	0.0495	0.736	-0.063	0.7356	0.0576
			0.7326	-0.056	0.732	0.0525	0.7428	-0.051	0.7356	0.0495	0.7366	-0.063	0.7364	0.0576
			0.7336	-0.056	0.7328	0.051	0.7438	-0.0525	0.7366	0.0495	0.7376	-0.063	0.7372	0.0576
			0.7346	-0.056	0.7338	0.051	0.7446	-0.0525	0.7376	0.0495	0.7386	-0.063	0.7382	0.0576
			0.7354	-0.0545	0.7344	0.051	0.7456	-0.051	0.7382	0.0495	0.7394	-0.063	0.7392	0.0576
			0.7362	-0.0545	0.7354	0.051	0.7464	-0.051	0.7392	0.051	0.7404	-0.063	0.74	0.0576
			0.7372	-0.0545	0.7364	0.051	0.7474	-0.051	0.7402	0.0495	0.7412	-0.063	0.741	0.0576
			0.738	-0.0545	0.7372	0.051	0.7484	-0.051	0.7412	0.0495	0.7422	-0.063	0.7418	0.0576
			0.739	-0.0545	0.7382	0.0525	0.7492	-0.051	0.742	0.0495	0.743	-0.063	0.7426	0.0576
			0.7398	-0.0545	0.739	0.0525	0.7502	-0.051	0.743	0.048	0.7438	-0.063	0.7436	0.0576
			0.7406	-0.0545	0.74	0.0525	0.7512	-0.051	0.7438	0.048	0.7446	-0.063	0.7444	0.0576
			0.7416	-0.0545	0.741	0.0525	0.752	-0.051	0.7446	0.048	0.7456	-0.063	0.7452	0.0576
			0.7424	-0.0545	0.742	0.0525	0.753	-0.051	0.7456	0.048	0.7466	-0.063	0.746	0.0576
			0.7432	-0.0545	0.7428	0.0525	0.7538	-0.051	0.7468	0.048	0.7474	-0.063	0.747	0.0576
			0.7442	-0.0545	0.7438	0.0525	0.7546	-0.0525	0.7476	0.048	0.7484	-0.063	0.748	0.0576
			0.7452	-0.0545	0.7446	0.0525	0.7556	-0.0525	0.7484	0.048	0.7492	-0.063	0.7488	0.0576
			0.746	-0.0545	0.7454	0.0525	0.7564	-0.0525	0.7494	0.0495	0.75	-0.063	0.7498	0.0576
			0.747	-0.0545	0.7464	0.0525	0.7574	-0.0525	0.7504	0.0495	0.751	-0.0612	0.7508	0.0594
			0.7478	-0.0545	0.7472	0.0525	0.7582	-0.0525	0.7512	0.0495	0.752	-0.0612	0.7516	0.0594
			0.7488	-0.0545	0.7482	0.051	0.759	-0.0525	0.752	0.0495	0.7528	-0.0612	0.7526	0.0612
			0.7496	-0.0545	0.749	0.051	0.76	-0.0525	0.7528	0.0495	0.7536	-0.0612	0.7534	0.0612
			0.7506	-0.0545	0.7498	0.051	0.7608	-0.0525	0.7538	0.0495	0.7542	-0.0594	0.7542	0.0612
			0.7516	-0.0545	0.7508	0.051	0.7618	-0.0525	0.7546	0.0495	0.755	-0.0594	0.7552	0.0576
			0.7524	-0.0545	0.7516	0.051	0.7628	-0.0525	0.7554	0.0495	0.756	-0.0594	0.756	0.0576
			0.7532	-0.056	0.7526	0.051	0.7636	-0.0525	0.7564	0.0495	0.7568	-0.0612	0.757	0.0576
			0.7542	-0.056	0.7536	0.051	0.7646	-0.0525	0.7574	0.0495	0.7576	-0.0612	0.7578	0.0576
			0.755	-0.0545	0.7544	0.0525	0.7656	-0.0525	0.7582	0.0495	0.7586	-0.063	0.7588	0.0576
			0.756	-0.0545	0.7554	0.0525	0.7664	-0.0525	0.7592	0.0495	0.7594	-0.063	0.7596	0.0594
			0.7566	-0.0545	0.7562	0.0525	0.7674	-0.0525	0.76	0.0495	0.7602	-0.063	0.7604	0.0594
			0.7576	-0.0545	0.7572	0.0525	0.7682	-0.0525	0.7608	0.0495	0.7612	-0.063	0.7614	0.0612
			0.7586	-0.0545	0.758	0.0525	0.769	-0.0545	0.7618	0.0495	0.762	-0.063	0.7622	0.0612
			0.7594	-0.0545	0.759	0.0525	0.77	-0.0545	0.7628	0.0495	0.763	-0.0612	0.7632	0.0612
			0.7604	-0.0545	0.76	0.0525	0.771	-0.0545	0.7636	0.0495	0.7638	-0.0612	0.764	0.0594
			0.7612	-0.0545	0.7608	0.0525	0.772	-0.0545	0.7646	0.048	0.7648	-0.0612	0.7648	0.0594
			0.762	-0.0545	0.7616	0.0525	0.773	-0.0525	0.7652	0.048	0.7658	-0.0612	0.7658	0.0576
			0.763	-0.0545	0.7624	0.0525	0.7738	-0.0525	0.7662	0.048	0.7666	-0.0612	0.7668	0.0576
			0.764	-0.0545	0.7634	0.0525	0.7748	-0.0525	0.767	0.048	0.7674	-0.0612	0.7678	0.0594
			0.7648	-0.0545	0.7644	0.0525	0.7754	-0.0525	0.768	0.048	0.7684	-0.0594	0.7688	0.0558
			0.7658	-0.0545	0.7652	0.0525	0.7764	-0.0525	0.7686	0.0495	0.7692	-0.0594	0.7696	0.0558
			0.7666	-0.0545	0.7664	0.0525	0.7772	-0.0525	0.7696	0.0495	0.7702	-0.0612	0.7704	0.0612
			0.7674	-0.0545	0.7672	0.0525	0.778	-0.0525	0.7706	0.048	0.7712	-0.0612	0.7714	0.0612
			0.7684	-0.0545	0.768	0.0545	0.779	-0.0525	0.7714	0.048	0.772	-0.0612	0.7724	0.0612
			0.7692	-0.0545	0.769	0.0545	0.78	-0.0525	0.7724	0.0495	0.773	-0.0612	0.773	0.0612
			0.77	-0.0545	0.7698	0.0545	0.7806	-0.0525	0.7734	0.048	0.774	-0.0612	0.774	0.0612
			0.771	-0.0545	0.7708	0.0525	0.7816	-0.0525	0.7742	0.048	0.7748	-0.0612	0.775	0.0612
			0.772	-0.0525	0.7718	0.0525	0.7826	-0.0525	0.775	0.0495	0.7758	-0.063	0.7758	0.0612
			0.7728	-0.0525	0.7726	0.0525	0.7834	-0.0525	0.776	0.0495	0.7766	-0.063	0.7766	0.0612
			0.7738	-0.0525	0.7734	0.0525	0.7844	-0.0525	0.777	0.0495	0.7776	-0.0612	0.7776	0.0558
			0.7746	-0.0525	0.7744	0.0525	0.7852	-0.0525	0.7778	0.0495	0.7786	-0.0612	0.7784	0.0558
			0.7756	-0.0525	0.7754	0.0525	0.7862	-0.051	0.7786	0.0495	0.7796	-0.0612	0.7794	0.0558
			0.7764	-0.0525	0.7762	0.0525	0.7872	-0.051	0.7794	0.048	0.7804	-0.0612	0.7804	0.0558
			0.7774	-0.0545	0.7772	0.0525	0.7882	-0.051	0.7806	0.048	0.7814	-0.0612	0.7812	0.0558
			0.7782	-0.0545	0.778	0.0525	0.789	-0.0525	0.7812	0.048	0.7824	-0.0612	0.782	0.0558
			0.7792	-0.0545	0.7788	0.0525	0.7898	-0.0525	0.7822	0.0495	0.7832	-0.0612	0.783	0.0576
			0.78	-0.0545	0.7798	0.0525	0.7908	-0.0525	0.783	0.0495	0.7842	-0.0612	0.7838	0.0594
			0.7808	-0.0545	0.7806	0.0525	0.7916	-0.051	0.784	0.0495	0.7852	-0.063	0.7848	0.0594
			0.7816	-0.0545	0.7816	0.0525	0.7926	-0.051	0.7848	0.0495	0.7858	-0.063	0.7856	0.0594
			0.7826	-0.0545	0.7824	0.0525	0.7936	-0.051	0.7856	0.048	0.7868	-0.063	0.7864	0.0612
			0.7834	-0.0545	0.7834	0.0525	0.7944	-0.051	0.7866	0.048	0.7878	-0.063	0.7874	0.0612
			0.7844	-0.0545	0.7844	0.0525	0.7954	-0.051	0.7874	0.048	0.7884	-0.063	0.7884	0.0612
			0.7854	-0.0525	0.7854	0.0525	0.7964	-0.051	0.7882	0.048	0.7894	-0.063	0.789	0.0612
			0.7864	-0.0525	0.7862	0.0525	0.7974	-0.051	0.7892	0.048	0.7902	-0.0612	0.79	0.0612
			0.7872	-0.0525	0.7872	0.0525	0.7982	-0.051	0.7902	0.048	0.7912	-0.0594	0.7908	0.0612
			0.788	-0.0525	0.7882	0.0525	0.799	-0.051	0.7908	0.048	0.792	-0.0594	0.7918	0.0612
			0.789	-0.0525	0.7888	0.0525	0.8	-0.051	0.7918	0.048	0.793	-0.0612	0.7926	0.0594
			0.7898	-0.0525	0.7898	0.0525	0.8008	-0.051	0.7926	0.048	0.794	-0.0612	0.7934	0.0594
			0.7908	-0.0545	0.7906	0.0525	0.8018	-0.051	0.7936	0.048	0.7948	-0.0612	0.7944	0.0594
			0.7916	-0.0545	0.7916	0.0545	0.8026	-0.051	0.7944	0.048	0.7958	-0.0612	0.7954	0.0576
			0.7924	-0.0545	0.7924	0.0545	0.8038	-0.051	0.7954	0.048	0.7966	-0.0612	0.7962	0.0576
			0.7934	-0.0545	0.7934	0.0545	0.8046	-0.051	0.7962	0.048	0.7974	-0.0612	0.797	0.0594
			0.7942	-0.0545	0.7942	0.0545	0.8056	-0.051	0.7972	0.048	0.7982	-0.0612	0.7978	0.0594
			0.7952	-0.0525	0.795	0.0525	0.8064	-0.051	0.7982	0.0495	0.799	-0.0612	0.7988	0.0576
			0.796	-0.0525	0.796	0.0525	0.8074	-0.0525	0.7992	0.0495	0.8	-0.0594	0.7996	0.0612
			0.7968	-0.0525	0.797	0.0525	0.8084	-0.0525	0.8	0.0495	0.8008	-0.0594	0.8004	0.0612
			0.7978	-0.0525	0.7976	0.0525	0.8092	-0.0525	0.801	0.048	0.8018	-0.063	0.8014	0.0612
			0.7988	-0.0545	0.7988	0.0525	0.8102	-0.0525	0.8018	0.048	0.8028	-0.063	0.8022	0.0612
			0.7996	-0.0545	0.7996	0.0525	0.811	-0.0525	0.8026	0.048	0.8036	-0.0594	0.803	0.0612
			0.8006	-0.0545	0.8004	0.0525	0.812	-0.051	0.8036	0.0495	0.8044	-0.0612	0.804	0.0612
			0.8014	-0.0545	0.8014	0.0525	0.813	-0.051	0.8046	0.0495	0.8054	-0.0612	0.8048	0.0612
			0.8022	-0.0545	0.8022	0.0525	0.8138	-0.051	0.8056	0.0495	0.8064	-0.0612	0.8058	0.0576
			0.8032	-0.0545	0.803	0.0525	0.8148	-0.051	0.8064	0.048	0.8072	-0.0612	0.8066	0.0576
			0.8042	-0.0545	0.804	0.0525	0.8156	-0.051	0.8072	0.048	0.8082	-0.0612	0.8078	0.0612
			0.805	-0.0545	0.8048	0.0525	0.8164	-0.051	0.8082	0.048	0.8092	-0.0612	0.8086	0.0612
			0.8058	-0.0525	0.8056	0.0525	0.8172	-0.0525	0.809	0.048	0.81	-0.0612	0.8096	0.0612
			0.8068	-0.0525	0.8066	0.0525	0.8182	-0.0525	0.8098	0.0495	0.811	-0.063	0.8104	0.0612
			0.8076	-0.0525	0.8072	0.0525	0.8192	-0.0525	0.8108	0.0495	0.8118	-0.063	0.8114	0.0612
			0.8084	-0.0525	0.8082	0.0525	0.82	-0.0525	0.8116	0.0495	0.8126	-0.0654	0.8122	0.0576
			0.8094	-0.0525	0.809	0.0525	0.821	-0.0525	0.8124	0.0495	0.8136	-0.0654	0.8132	0.0576
			0.8102	-0.0525	0.81	0.0525	0.8218	-0.0525	0.8132	0.0495	0.8146	-0.0654	0.8142	0.0576
			0.8112	-0.0525	0.811	0.0525	0.8226	-0.0525	0.814	0.0495	0.8154	-0.063	0.815	0.0576
			0.812	-0.0525	0.8116	0.0525	0.8238	-0.0525	0.815	0.0495	0.8164	-0.063	0.8158	0.0594
			0.8128	-0.0525	0.8126	0.0525	0.8244	-0.0525	0.816	0.048	0.8172	-0.0612	0.8168	0.0594
			0.8138	-0.0525	0.8134	0.0525	0.8254	-0.0525	0.8168	0.048	0.818	-0.0612	0.8176	0.0594
			0.8146	-0.0525	0.8146	0.0525	0.8264	-0.0525	0.8178	0.048	0.819	-0.0612	0.8186	0.0594
			0.8154	-0.0525	0.8156	0.0525	0.8272	-0.0525	0.8186	0.048	0.8198	-0.0612	0.8196	0.0594
			0.8164	-0.0525	0.8164	0.0525	0.8282	-0.0525	0.8194	0.048	0.8206	-0.0612	0.8204	0.0594
			0.8174	-0.0525	0.8174	0.0525	0.829	-0.0525	0.8204	0.051	0.8216	-0.063	0.8212	0.0594
			0.8184	-0.0525	0.8186	0.0525	0.8302	-0.0525	0.8214	0.051	0.8224	-0.063	0.822	0.0594
			0.8194	-0.0525	0.8194	0.0525	0.831	-0.0525	0.8224	0.051	0.8234	-0.063	0.8228	0.0594
			0.8202	-0.0545	0.8204	0.0525	0.8318	-0.0525	0.823	0.0495	0.8242	-0.063	0.8238	0.0594
			0.821	-0.0545	0.8214	0.0525	0.8326	-0.051	0.8238	0.0495	0.825	-0.063	0.825	0.0594
			0.822	-0.0525	0.8224	0.0525	0.8336	-0.051	0.8248	0.048	0.826	-0.063	0.8258	0.0594
			0.823	-0.0525	0.8232	0.0525	0.8346	-0.051	0.8258	0.048	0.8268	-0.063	0.8266	0.0576
			0.824	-0.0525	0.824	0.0525	0.8354	-0.0525	0.8264	0.048	0.8278	-0.0612	0.8276	0.0576
			0.825	-0.0525	0.825	0.0525	0.8364	-0.0525	0.8274	0.0495	0.8288	-0.0612	0.8284	0.0576
			0.8258	-0.0525	0.8258	0.0525	0.8374	-0.0525	0.8284	0.0495	0.8296	-0.0612	0.8292	0.0576
			0.8268	-0.0525	0.8266	0.0545	0.8384	-0.051	0.8292	0.0495	0.8304	-0.0612	0.8302	0.0576
			0.8276	-0.0525	0.8274	0.0545	0.8392	-0.051	0.83	0.0495	0.8314	-0.0612	0.831	0.0576
			0.8284	-0.0525	0.8284	0.0545	0.8402	-0.051	0.831	0.051	0.8322	-0.0612	0.832	0.0576
			0.8294	-0.0525	0.8294	0.0545	0.8412	-0.051	0.8318	0.051	0.8332	-0.0612	0.833	0.0576
			0.8304	-0.0525	0.8302	0.0545	0.8418	-0.051	0.8326	0.0495	0.8342	-0.0594	0.8338	0.0576
			0.8312	-0.0525	0.831	0.0525	0.8428	-0.051	0.8336	0.0495	0.835	-0.0594	0.8348	0.0576
			0.832	-0.0525	0.8318	0.0525	0.8438	-0.051	0.8344	0.0495	0.8358	-0.0594	0.8356	0.0576
			0.8328	-0.0525	0.8326	0.0525	0.845	-0.051	0.8354	0.048	0.8368	-0.0612	0.8366	0.0576
			0.8338	-0.0525	0.8334	0.0525	0.8458	-0.051	0.8362	0.048	0.8378	-0.0612	0.8374	0.0576
			0.8348	-0.0525	0.8344	0.0525	0.8466	-0.051	0.8372	0.048	0.8384	-0.0612	0.8384	0.0576
			0.8354	-0.0525	0.8354	0.0525	0.8476	-0.051	0.838	0.0495	0.8392	-0.0612	0.8396	0.0612
			0.8364	-0.0525	0.8362	0.0525	0.8486	-0.051	0.8388	0.0495	0.8402	-0.0612	0.8404	0.0612
			0.8372	-0.0525	0.8372	0.0545	0.8494	-0.051	0.8398	0.0495	0.8412	-0.063	0.8412	0.0612
			0.838	-0.0525	0.838	0.0545	0.8504	-0.051	0.8408	0.0495	0.842	-0.063	0.8422	0.0612
			0.839	-0.0525	0.8388	0.0545	0.8514	-0.051	0.8418	0.0495	0.843	-0.063	0.843	0.0594
			0.8398	-0.0525	0.8398	0.0545	0.8524	-0.051	0.8424	0.0495	0.8438	-0.063	0.8438	0.0594
			0.8406	-0.0525	0.8408	0.0545	0.8532	-0.051	0.8434	0.0495	0.8448	-0.0612	0.845	0.0594
			0.8416	-0.0525	0.8416	0.0545	0.8542	-0.051	0.8444	0.051	0.8456	-0.0612	0.8458	0.0576
			0.8426	-0.0525	0.8424	0.0545	0.855	-0.051	0.8454	0.051	0.8464	-0.0612	0.8466	0.0576
			0.8436	-0.0525	0.8432	0.0545	0.8558	-0.051	0.8462	0.051	0.8472	-0.063	0.8476	0.0576
			0.8446	-0.0525	0.8442	0.0545	0.8568	-0.051	0.847	0.0495	0.8484	-0.063	0.8484	0.0576
			0.8454	-0.0525	0.8448	0.0545	0.8578	-0.051	0.8478	0.0495	0.849	-0.063	0.8494	0.0576
			0.8464	-0.0525	0.8458	0.0545	0.8586	-0.051	0.8488	0.0495	0.85	-0.063	0.8504	0.0558
			0.8474	-0.0525	0.8468	0.0525	0.8596	-0.051	0.8494	0.0495	0.851	-0.063	0.8514	0.0558
			0.8482	-0.0525	0.8476	0.0525	0.8604	-0.051	0.8504	0.0495	0.8518	-0.063	0.8522	0.0576
			0.8492	-0.0525	0.8484	0.0525	0.8612	-0.0525	0.8514	0.0495	0.8526	-0.063	0.853	0.0576
			0.8502	-0.0525	0.8492	0.0525	0.8622	-0.051	0.8522	0.0495	0.8536	-0.063	0.8538	0.0576
			0.851	-0.0525	0.8502	0.0525	0.863	-0.051	0.853	0.048	0.8542	-0.063	0.8548	0.0576
			0.852	-0.0525	0.851	0.0525	0.8642	-0.0525	0.8538	0.048	0.8552	-0.063	0.8556	0.0576
			0.8528	-0.0525	0.852	0.0525	0.865	-0.0525	0.8546	0.048	0.8562	-0.0612	0.8566	0.0594
			0.8538	-0.0525	0.8528	0.0525	0.8662	-0.0525	0.8554	0.048	0.857	-0.0612	0.8574	0.0594
			0.8546	-0.0525	0.8538	0.0525	0.867	-0.0525	0.8564	0.0495	0.858	-0.0576	0.8582	0.0594
			0.8556	-0.0525	0.8546	0.0525	0.8682	-0.0525	0.8572	0.0495	0.8588	-0.0576	0.8592	0.0558
			0.8564	-0.0525	0.8556	0.056	0.869	-0.0525	0.858	0.0495	0.8598	-0.0576	0.86	0.0558
			0.8574	-0.0525	0.8564	0.056	0.87	-0.0525	0.859	0.0495	0.8608	-0.0612	0.861	0.0558
			0.8584	-0.0525	0.8572	0.056	0.871	-0.0525	0.8598	0.0495	0.8616	-0.0612	0.8618	0.0576
			0.8592	-0.0525	0.8582	0.0545	0.8718	-0.051	0.8606	0.048	0.8626	-0.063	0.8628	0.0576
			0.8602	-0.0525	0.859	0.0545	0.8728	-0.051	0.8616	0.048	0.8634	-0.063	0.8636	0.0594
			0.8612	-0.0525	0.8602	0.0525	0.8738	-0.0525	0.8624	0.048	0.8642	-0.063	0.8646	0.0594
			0.862	-0.0525	0.861	0.0525	0.8748	-0.0525	0.8634	0.048	0.865	-0.063	0.8654	0.0576
			0.8628	-0.0525	0.862	0.0525	0.8756	-0.0525	0.8642	0.0495	0.866	-0.063	0.8664	0.0612
			0.8638	-0.0525	0.8626	0.0545	0.8766	-0.0525	0.8652	0.0495	0.867	-0.0594	0.8672	0.0612
			0.8646	-0.0525	0.8636	0.0545	0.8774	-0.0525	0.866	0.0495	0.868	-0.0594	0.8682	0.0612
			0.8654	-0.0525	0.8646	0.0545	0.8784	-0.0525	0.8668	0.0495	0.8688	-0.0594	0.869	0.0612
			0.8664	-0.0525	0.8654	0.0525	0.8792	-0.0525	0.8676	0.0495	0.8696	-0.0594	0.8698	0.0612
			0.8674	-0.0525	0.8666	0.0525	0.8802	-0.0525	0.8686	0.048	0.8706	-0.0594	0.8708	0.0612
			0.8682	-0.0525	0.8672	0.0525	0.881	-0.0525	0.8696	0.048	0.8714	-0.0594	0.8718	0.0612
			0.869	-0.0525	0.8682	0.0525	0.882	-0.0525	0.8704	0.048	0.8726	-0.0594	0.8726	0.0576
			0.8698	-0.0525	0.869	0.0525	0.8826	-0.0525	0.8714	0.048	0.8736	-0.0594	0.8734	0.0576
			0.8706	-0.0525	0.87	0.0545	0.8834	-0.0525	0.8724	0.048	0.8744	-0.0594	0.8742	0.0612
			0.8716	-0.0525	0.871	0.0545	0.8844	-0.0525	0.8732	0.048	0.8752	-0.0612	0.8752	0.0612
			0.8724	-0.0525	0.8718	0.056	0.885	-0.051	0.8742	0.048	0.8764	-0.0612	0.876	0.0576
			0.8734	-0.0525	0.8726	0.056	0.886	-0.051	0.875	0.048	0.8774	-0.0612	0.8768	0.0576
			0.8744	-0.0525	0.8736	0.0545	0.8868	-0.051	0.876	0.051	0.8782	-0.0594	0.8778	0.0576
			0.8752	-0.0525	0.8744	0.0545	0.8878	-0.051	0.8768	0.051	0.8792	-0.0594	0.8786	0.0576
			0.876	-0.0525	0.8754	0.0545	0.8888	-0.051	0.8776	0.051	0.88	-0.0594	0.8794	0.0576
			0.877	-0.0525	0.8764	0.0525	0.8896	-0.051	0.8788	0.0495	0.8808	-0.0576	0.8804	0.0594
			0.8778	-0.0525	0.8774	0.0525	0.8906	-0.051	0.8798	0.0495	0.8816	-0.0576	0.8814	0.0594
			0.8788	-0.0525	0.878	0.0545	0.8914	-0.0525	0.8806	0.0495	0.8826	-0.0576	0.8822	0.0594
			0.8798	-0.0525	0.879	0.0545	0.8922	-0.0525	0.8814	0.0495	0.8836	-0.0576	0.8832	0.0558
			0.8808	-0.0525	0.88	0.0545	0.8932	-0.0525	0.8824	0.0495	0.8846	-0.0594	0.884	0.0558
			0.8816	-0.0525	0.8806	0.0545	0.894	-0.0525	0.8832	0.0495	0.8856	-0.0594	0.8848	0.0558
			0.8824	-0.0525	0.8816	0.0545	0.895	-0.0525	0.884	0.0495	0.8866	-0.0594	0.886	0.0558
			0.8834	-0.0525	0.8824	0.0545	0.8958	-0.0545	0.885	0.048	0.8876	-0.0594	0.8868	0.0558
			0.8842	-0.0545	0.8834	0.0545	0.8968	-0.0545	0.8858	0.048	0.8884	-0.0594	0.8876	0.0594
			0.885	-0.0525	0.884	0.0545	0.8976	-0.0525	0.8866	0.048	0.8894	-0.0576	0.8886	0.0594
			0.886	-0.0525	0.885	0.0545	0.8986	-0.051	0.8876	0.0465	0.8904	-0.0576	0.8894	0.0594
			0.8868	-0.0525	0.8858	0.0545	0.8996	-0.051	0.8884	0.0465	0.8914	-0.0594	0.8904	0.0558
			0.8878	-0.0525	0.8868	0.0545	0.9006	-0.051	0.8892	0.048	0.8922	-0.0594	0.8912	0.0558
			0.8886	-0.0525	0.8878	0.0545	0.9016	-0.051	0.8902	0.048	0.8932	-0.0612	0.892	0.0558
			0.8894	-0.0525	0.8888	0.056	0.9026	-0.051	0.891	0.0465	0.8938	-0.0612	0.893	0.0558
			0.8904	-0.0525	0.8894	0.056	0.9034	-0.0525	0.8918	0.0465	0.8948	-0.0612	0.8938	0.0612
			0.8912	-0.0525	0.8904	0.0575	0.9044	-0.0525	0.8928	0.048	0.8956	-0.063	0.8948	0.0612
			0.8922	-0.0525	0.8912	0.056	0.9054	-0.051	0.8936	0.0465	0.8964	-0.063	0.8956	0.0612
			0.893	-0.0525	0.8922	0.056	0.9062	-0.051	0.8946	0.0465	0.8972	-0.063	0.8964	0.0612
			0.8938	-0.0545	0.8932	0.056	0.9072	-0.051	0.8956	0.048	0.8982	-0.063	0.8974	0.0612
			0.8946	-0.0545	0.8944	0.0525	0.908	-0.051	0.8964	0.048	0.899	-0.063	0.8984	0.0612
			0.8956	-0.0545	0.8952	0.0525	0.9088	-0.051	0.8974	0.048	0.9	-0.0612	0.8992	0.0612
			0.8966	-0.0545	0.8962	0.056	0.9098	-0.051	0.8982	0.048	0.9008	-0.0612	0.9	0.0612
			0.8974	-0.0545	0.8972	0.0525	0.9106	-0.051	0.899	0.048	0.9018	-0.0612	0.9008	0.0612
			0.8984	-0.0525	0.898	0.0525	0.9116	-0.0525	0.9	0.0495	0.9026	-0.0612	0.9016	0.0612
			0.8992	-0.0525	0.8988	0.0545	0.9124	-0.051	0.9008	0.0495	0.9036	-0.0612	0.9026	0.0576
			0.9	-0.0525	0.8996	0.0545	0.9134	-0.051	0.9018	0.048	0.9044	-0.0612	0.9036	0.0576
			0.901	-0.0525	0.9006	0.0525	0.9142	-0.0495	0.9026	0.048	0.9054	-0.0612	0.9044	0.0576
			0.902	-0.0525	0.9016	0.0525	0.915	-0.0495	0.9034	0.0495	0.9062	-0.0612	0.9054	0.0576
			0.9028	-0.0525	0.9024	0.0545	0.916	-0.0495	0.9044	0.048	0.9072	-0.0594	0.9062	0.0576
			0.9038	-0.0525	0.9032	0.0525	0.917	-0.051	0.9052	0.048	0.9082	-0.0594	0.9072	0.0576
			0.9046	-0.0525	0.904	0.0525	0.9178	-0.051	0.906	0.0495	0.909	-0.0594	0.9082	0.0576
			0.9056	-0.0525	0.9052	0.0545	0.9188	-0.051	0.907	0.0495	0.91	-0.0594	0.909	0.0576
			0.9066	-0.0545	0.9062	0.0545	0.9196	-0.051	0.9078	0.048	0.911	-0.0594	0.91	0.0594
			0.9076	-0.0545	0.907	0.0545	0.9204	-0.051	0.9088	0.0495	0.9118	-0.0594	0.911	0.0594
			0.9084	-0.0545	0.908	0.056	0.9216	-0.051	0.9096	0.0495	0.913	-0.0594	0.912	0.0594
			0.9094	-0.0525	0.9086	0.056	0.9224	-0.051	0.9106	0.0495	0.9138	-0.0576	0.9128	0.0594
			0.9104	-0.0525	0.9096	0.056	0.9232	-0.051	0.9114	0.0495	0.9146	-0.0576	0.9138	0.0594
			0.9112	-0.0525	0.9106	0.056	0.9242	-0.051	0.9126	0.0495	0.9156	-0.0576	0.9148	0.0594
			0.9122	-0.0525	0.9114	0.056	0.925	-0.051	0.9134	0.051	0.9164	-0.0576	0.9156	0.0576
			0.913	-0.0525	0.9124	0.0545	0.926	-0.051	0.9142	0.051	0.9172	-0.0576	0.9166	0.0576
			0.914	-0.0525	0.9134	0.0545	0.9268	-0.0495	0.915	0.051	0.918	-0.0594	0.9174	0.0576
			0.915	-0.0525	0.9144	0.056	0.9276	-0.0495	0.916	0.051	0.919	-0.0612	0.9184	0.0576
			0.9158	-0.0525	0.9152	0.0525	0.9286	-0.0495	0.917	0.048	0.92	-0.0612	0.9192	0.0576
			0.9168	-0.0525	0.916	0.0525	0.9296	-0.0495	0.9176	0.048	0.921	-0.0612	0.9202	0.0576
			0.9176	-0.0525	0.917	0.056	0.9304	-0.0495	0.9186	0.048	0.9218	-0.0612	0.921	0.0576
			0.9184	-0.0525	0.9178	0.056	0.9312	-0.0495	0.9194	0.048	0.9226	-0.0576	0.922	0.0576
			0.9196	-0.0525	0.9188	0.0575	0.932	-0.051	0.9204	0.048	0.9238	-0.0576	0.923	0.0594
			0.9204	-0.0525	0.9198	0.0575	0.933	-0.051	0.9214	0.048	0.9246	-0.0576	0.9238	0.0594
			0.9212	-0.0525	0.9206	0.0575	0.9342	-0.0525	0.9222	0.048	0.9256	-0.0576	0.9248	0.0594
			0.9222	-0.0525	0.9214	0.0575	0.9352	-0.0525	0.923	0.048	0.9264	-0.0576	0.9256	0.0612
			0.9232	-0.0525	0.9224	0.0575	0.936	-0.0525	0.924	0.0495	0.9272	-0.0576	0.9266	0.0612
			0.924	-0.0525	0.9232	0.0575	0.937	-0.0525	0.9248	0.0495	0.9282	-0.0576	0.9274	0.0612
			0.925	-0.0525	0.9242	0.0575	0.9378	-0.0525	0.9256	0.051	0.929	-0.0576	0.9282	0.0612
			0.9258	-0.0525	0.925	0.059	0.9388	-0.0525	0.9266	0.051	0.93	-0.0594	0.9292	0.0612
			0.9266	-0.0525	0.9258	0.059	0.9396	-0.051	0.9274	0.0495	0.9308	-0.0594	0.9302	0.0594
			0.9276	-0.0525	0.9268	0.059	0.9404	-0.051	0.9284	0.0495	0.9318	-0.0594	0.931	0.0594
			0.9284	-0.0525	0.9278	0.056	0.9414	-0.051	0.929	0.0495	0.9326	-0.0594	0.932	0.0594
			0.9294	-0.0525	0.9286	0.056	0.9422	-0.051	0.93	0.0495	0.9334	-0.0594	0.933	0.0594
			0.9304	-0.0525	0.9294	0.056	0.943	-0.051	0.931	0.0495	0.9342	-0.0594	0.9338	0.0594
			0.9312	-0.0525	0.9304	0.056	0.944	-0.051	0.9318	0.0495	0.935	-0.0594	0.9348	0.0594
			0.932	-0.0525	0.9314	0.056	0.9448	-0.051	0.9326	0.0495	0.9358	-0.0594	0.9356	0.0594
			0.933	-0.0525	0.9322	0.0545	0.946	-0.0495	0.9334	0.048	0.9368	-0.0612	0.9366	0.0594
			0.9338	-0.0525	0.9332	0.0545	0.9472	-0.0495	0.9344	0.048	0.9378	-0.0612	0.9374	0.0594
			0.9348	-0.0525	0.9338	0.0545	0.948	-0.0495	0.9354	0.048	0.9388	-0.0612	0.9382	0.0594
			0.9358	-0.0525	0.9348	0.0575	0.949	-0.0525	0.9364	0.0495	0.9398	-0.0612	0.9392	0.0594
			0.9368	-0.0525	0.9356	0.0575	0.9498	-0.0525	0.9374	0.0495	0.9408	-0.0612	0.94	0.0594
			0.9378	-0.0525	0.9364	0.0575	0.9506	-0.0525	0.9382	0.0495	0.9416	-0.0612	0.941	0.0594
			0.9388	-0.0525	0.9374	0.0575	0.9514	-0.0525	0.939	0.051	0.9428	-0.0594	0.9418	0.0594
			0.9396	-0.0525	0.9382	0.056	0.9524	-0.051	0.94	0.051	0.9436	-0.0612	0.9426	0.0594
			0.9406	-0.0525	0.9392	0.056	0.9534	-0.051	0.941	0.048	0.9444	-0.0612	0.9436	0.0594
			0.9414	-0.051	0.9402	0.0525	0.9542	-0.051	0.9416	0.048	0.9454	-0.0612	0.9446	0.0594
			0.9424	-0.051	0.941	0.0525	0.955	-0.051	0.9426	0.048	0.9462	-0.0612	0.9454	0.0576
			0.9434	-0.051	0.942	0.0525	0.9558	-0.051	0.9436	0.048	0.9472	-0.0612	0.9464	0.0576
			0.9442	-0.051	0.9428	0.056	0.9566	-0.0525	0.9444	0.048	0.948	-0.0594	0.9474	0.0576
			0.945	-0.051	0.944	0.056	0.9576	-0.0525	0.9452	0.048	0.9488	-0.0594	0.9482	0.0576
			0.946	-0.0545	0.9448	0.056	0.9586	-0.0525	0.946	0.048	0.9496	-0.0594	0.9492	0.0576
			0.947	-0.0545	0.9458	0.0545	0.9594	-0.051	0.947	0.0495	0.9506	-0.0594	0.9502	0.0576
			0.9478	-0.0545	0.9466	0.0545	0.9604	-0.051	0.948	0.0495	0.9514	-0.0594	0.951	0.0576
			0.9488	-0.0545	0.9476	0.0545	0.9614	-0.051	0.9488	0.0495	0.9522	-0.0594	0.9518	0.0576
			0.9498	-0.0525	0.9484	0.0575	0.9622	-0.051	0.95	0.0495	0.953	-0.0612	0.9528	0.0576
			0.9506	-0.0525	0.9494	0.0575	0.963	-0.051	0.9506	0.0495	0.954	-0.0576	0.9536	0.0576
			0.9514	-0.0525	0.9502	0.0575	0.964	-0.0525	0.9516	0.048	0.955	-0.0576	0.9546	0.0594
			0.9522	-0.0525	0.9512	0.0575	0.965	-0.0525	0.9524	0.048	0.9556	-0.0576	0.9554	0.0594
			0.9532	-0.0525	0.9522	0.0575	0.9658	-0.0525	0.9532	0.048	0.9568	-0.0576	0.9562	0.0594
			0.9542	-0.0525	0.953	0.056	0.9668	-0.051	0.9542	0.048	0.9578	-0.0576	0.9572	0.0594
			0.9548	-0.0525	0.954	0.056	0.9676	-0.051	0.955	0.048	0.9584	-0.0594	0.958	0.0594
			0.9558	-0.051	0.9548	0.056	0.9686	-0.0495	0.9558	0.0495	0.9594	-0.0594	0.9588	0.0576
			0.9568	-0.0525	0.9556	0.056	0.9694	-0.0495	0.9568	0.0495	0.9604	-0.0594	0.9598	0.0576
			0.9576	-0.0525	0.9568	0.056	0.9702	-0.0495	0.9576	0.0495	0.9612	-0.0594	0.9608	0.0576
			0.9586	-0.0525	0.9578	0.056	0.9712	-0.051	0.9584	0.0495	0.962	-0.0576	0.9616	0.0594
			0.9594	-0.0525	0.9586	0.056	0.9722	-0.051	0.9592	0.0495	0.9628	-0.0558	0.9624	0.0594
			0.9602	-0.0525	0.9594	0.056	0.9732	-0.051	0.9602	0.048	0.9638	-0.0558	0.9636	0.0594
			0.9612	-0.0545	0.9604	0.056	0.9738	-0.051	0.9612	0.048	0.9646	-0.0576	0.9644	0.0594
			0.9622	-0.0545	0.9612	0.056	0.975	-0.051	0.962	0.0495	0.9656	-0.0576	0.9652	0.0594
			0.963	-0.0525	0.962	0.056	0.9758	-0.0525	0.9632	0.0495	0.9666	-0.0576	0.9662	0.0576
			0.964	-0.0525	0.963	0.056	0.9768	-0.0525	0.964	0.0495	0.9674	-0.0576	0.967	0.0576
			0.9648	-0.0525	0.9638	0.056	0.9776	-0.0525	0.9648	0.0495	0.9684	-0.0576	0.9678	0.0576
			0.9658	-0.051	0.9646	0.056	0.9786	-0.051	0.9656	0.0495	0.9692	-0.0576	0.9688	0.0576
			0.9668	-0.051	0.9656	0.056	0.9794	-0.051	0.9666	0.048	0.9702	-0.0576	0.9696	0.0576
			0.9676	-0.051	0.9664	0.056	0.9806	-0.0495	0.9676	0.048	0.971	-0.0594	0.9706	0.0576
			0.9684	-0.051	0.9672	0.056	0.9814	-0.0495	0.9682	0.048	0.9718	-0.0594	0.9714	0.0576
			0.9692	-0.051	0.968	0.056	0.9824	-0.0495	0.9694	0.048	0.9726	-0.0594	0.9724	0.0594
			0.9702	-0.051	0.969	0.056	0.9832	-0.051	0.9704	0.048	0.9736	-0.0594	0.9734	0.0594
			0.971	-0.051	0.97	0.056	0.984	-0.051	0.9712	0.048	0.9746	-0.0594	0.974	0.0612
			0.9718	-0.051	0.9708	0.056	0.985	-0.051	0.9722	0.048	0.9754	-0.0594	0.975	0.0612
			0.9728	-0.051	0.972	0.056	0.9858	-0.0525	0.9732	0.048	0.9762	-0.0594	0.976	0.0612
			0.9736	-0.051	0.9728	0.056	0.987	-0.0525	0.974	0.048	0.9772	-0.0594	0.9768	0.0612
			0.9744	-0.051	0.9738	0.056	0.9878	-0.0525	0.9748	0.048	0.978	-0.063	0.9778	0.0612
			0.9754	-0.051	0.9746	0.0575	0.9886	-0.0525	0.9758	0.048	0.9788	-0.063	0.9788	0.0576
			0.9764	-0.051	0.9756	0.0575	0.99	-0.0525	0.9766	0.0495	0.9796	-0.063	0.9796	0.0576
			0.9772	-0.051	0.9764	0.0575	0.991	-0.048	0.9774	0.0495	0.9806	-0.063	0.9804	0.0576
			0.978	-0.051	0.9774	0.0575	0.9916	-0.048	0.9782	0.0495	0.9816	-0.0612	0.9814	0.0558
			0.979	-0.0525	0.9784	0.0575	0.9928	-0.0495	0.9792	0.0495	0.9824	-0.0612	0.9822	0.0558
			0.98	-0.0525	0.9792	0.0545	0.9936	-0.0495	0.9802	0.0495	0.9832	-0.0612	0.983	0.0558
			0.9808	-0.051	0.98	0.0545	0.9944	-0.0495	0.9812	0.0495	0.9842	-0.0576	0.9838	0.0576
			0.9818	-0.051	0.9812	0.0545	0.9952	-0.0495	0.982	0.0495	0.985	-0.0576	0.9848	0.0576
			0.9826	-0.0525	0.982	0.0575	0.9964	-0.0495	0.9828	0.0495	0.9858	-0.0576	0.9858	0.0576
			0.9834	-0.0525	0.983	0.0575	0.9972	-0.0495	0.9836	0.0495	0.987	-0.0576	0.9866	0.0576
			0.9844	-0.0525	0.9838	0.0575	0.998	-0.0495	0.9846	0.048	0.9878	-0.0576	0.9876	0.0576
			0.9852	-0.0525	0.9846	0.056	0.999	-0.0495	0.9854	0.0495	0.9888	-0.0576	0.9884	0.0576
			0.9862	-0.0525	0.9856	0.056	0.9998	-0.051	0.9862	0.0495	0.9896	-0.0576	0.9892	0.0576
			0.987	-0.0525	0.9864	0.056	1.0008	-0.051	0.9872	0.0495	0.9904	-0.0576	0.9902	0.0576
			0.9878	-0.0545	0.9874	0.056	1.0016	-0.051	0.988	0.0495	0.9914	-0.0576	0.9912	0.0576
			0.9888	-0.0545	0.9882	0.056	1.0026	-0.051	0.9888	0.0495	0.9924	-0.0576	0.992	0.0576
			0.9898	-0.0545	0.989	0.056	1.0034	-0.048	0.9898	0.0495	0.9932	-0.0576	0.9928	0.0576
			0.9906	-0.0545	0.99	0.0575	1.0044	-0.048	0.9908	0.0495	0.994	-0.0576	0.9938	0.0576
			0.9914	-0.0545	0.9908	0.0575	1.0054	-0.048	0.9916	0.0495	0.995	-0.0558	0.9946	0.0576
			0.9922	-0.0545	0.9918	0.0575	1.0062	-0.051	0.9924	0.0495	0.996	-0.0594	0.9956	0.0576
			0.993	-0.0545	0.9926	0.0575	1.0072	-0.051	0.9934	0.0495	0.9968	-0.0594	0.9964	0.0594
			0.994	-0.0525	0.9934	0.0575	1.008	-0.051	0.9942	0.0495	0.9976	-0.0594	0.9974	0.0594
			0.995	-0.0525	0.9944	0.0575	1.009	-0.0495	0.9952	0.0495	0.9986	-0.0594	0.9982	0.0594
			0.996	-0.0525	0.9954	0.0575	1.0098	-0.0495	0.996	0.0495	0.9996	-0.0612	0.9992	0.0594
			0.997	-0.0525	0.9964	0.0575	1.0106	-0.0495	0.997	0.0495	1.0006	-0.0612	1.0002	0.0594
			0.9978	-0.051	0.9974	0.0575	1.0116	-0.0495	0.9978	0.0495	1.0014	-0.0612	1.001	0.0594
			0.9988	-0.051	0.9984	0.056	1.0126	-0.051	0.9988	0.0495	1.0022	-0.0612	1.002	0.0594
			0.9998	-0.051	0.9992	0.056	1.0136	-0.051	0.9996	0.0495	1.0032	-0.0576	1.003	0.0594
			1.0006	-0.0545	1.0002	0.056	1.0144	-0.051	1.0004	0.0495	1.004	-0.0576	1.0038	0.0576
			1.0014	-0.0545	1.0012	0.056	1.0152	-0.048	1.0016	0.0495	1.005	-0.0594	1.0048	0.0576
			1.0024	-0.0545	1.002	0.056	1.0162	-0.048	1.0024	0.0495	1.006	-0.0594	1.0058	0.0576
			1.0032	-0.0545	1.0028	0.056	1.017	-0.048	1.0032	0.0495	1.0068	-0.0576	1.0066	0.0576
			1.0042	-0.051	1.0038	0.056	1.018	-0.048	1.0042	0.0495	1.0078	-0.0576	1.0074	0.0576
			1.0052	-0.051	1.0046	0.0575	1.019	-0.048	1.005	0.0495	1.0088	-0.0594	1.0082	0.0576
			1.006	-0.051	1.0054	0.0575	1.02	-0.051	1.006	0.0495	1.0096	-0.0576	1.0092	0.0576
			1.007	-0.051	1.0064	0.0575	1.021	-0.0525	1.007	0.0495	1.0106	-0.0576	1.01	0.0576
			1.0078	-0.051	1.0072	0.0575	1.0218	-0.0525	1.0078	0.0495	1.0114	-0.0594	1.011	0.0576
			1.0086	-0.051	1.0082	0.0575	1.0226	-0.0525	1.0086	0.0495	1.0126	-0.0594	1.0118	0.0576
			1.0094	-0.051	1.009	0.056	1.0238	-0.0525	1.0096	0.0495	1.0134	-0.0594	1.0128	0.0576
			1.0104	-0.051	1.0098	0.056	1.0248	-0.051	1.0104	0.0495	1.0142	-0.0594	1.0138	0.0576
			1.0114	-0.0525	1.0108	0.056	1.0258	-0.051	1.0114	0.051	1.0152	-0.0594	1.0146	0.0576
			1.0122	-0.0525	1.0116	0.056	1.0266	-0.051	1.0124	0.051	1.0162	-0.0558	1.0156	0.0576
			1.0132	-0.0525	1.0126	0.056	1.0276	-0.051	1.0132	0.051	1.017	-0.0558	1.0164	0.0576
			1.0142	-0.0525	1.0136	0.0575	1.0286	-0.051	1.0142	0.051	1.018	-0.0558	1.0174	0.0576
			1.0152	-0.0525	1.0144	0.0575	1.0292	-0.048	1.0152	0.051	1.0188	-0.0576	1.0182	0.0576
			1.016	-0.0525	1.0154	0.0575	1.0302	-0.048	1.016	0.051	1.0198	-0.0576	1.019	0.0594
			1.0168	-0.0525	1.0164	0.056	1.0312	-0.048	1.017	0.051	1.0208	-0.0576	1.02	0.0594
			1.0176	-0.0525	1.0172	0.056	1.032	-0.051	1.018	0.051	1.0216	-0.0576	1.0208	0.0594
			1.0186	-0.0525	1.018	0.056	1.033	-0.051	1.0188	0.051	1.0226	-0.0576	1.0218	0.0576
			1.0196	-0.0525	1.019	0.056	1.0338	-0.051	1.0198	0.051	1.0236	-0.0594	1.0228	0.0576
			1.0204	-0.0525	1.0198	0.056	1.0348	-0.0495	1.0204	0.051	1.0244	-0.0594	1.0238	0.0576
			1.0212	-0.0545	1.0208	0.056	1.0358	-0.0495	1.0214	0.051	1.0254	-0.0594	1.0246	0.0576
			1.022	-0.0545	1.0218	0.056	1.0366	-0.048	1.0224	0.051	1.0262	-0.0576	1.0254	0.0576
			1.023	-0.0545	1.0226	0.056	1.0376	-0.0495	1.023	0.051	1.0272	-0.0576	1.0264	0.0576
			1.024	-0.0545	1.0234	0.056	1.0386	-0.0495	1.0242	0.051	1.0282	-0.0576	1.0272	0.0576
			1.0246	-0.0545	1.0242	0.056	1.0394	-0.0495	1.025	0.051	1.029	-0.0576	1.0286	0.0576
			1.0256	-0.0545	1.0252	0.056	1.0402	-0.0495	1.0258	0.051	1.03	-0.0576	1.0294	0.0576
			1.0264	-0.0545	1.026	0.056	1.0412	-0.0495	1.0268	0.051	1.0308	-0.0594	1.0304	0.0576
			1.0274	-0.0545	1.027	0.056	1.0422	-0.048	1.0278	0.0495	1.0318	-0.0594	1.0312	0.0612
			1.0282	-0.0545	1.0278	0.056	1.043	-0.048	1.0286	0.0495	1.0326	-0.0594	1.0322	0.0612
			1.0292	-0.0525	1.0286	0.056	1.044	-0.048	1.0296	0.0495	1.0336	-0.0594	1.0332	0.0612
			1.0302	-0.0525	1.0298	0.056	1.045	-0.048	1.0306	0.0495	1.0346	-0.0594	1.0342	0.0612
			1.0312	-0.051	1.031	0.056	1.0458	-0.048	1.0314	0.0495	1.0354	-0.0594	1.035	0.0576
			1.032	-0.051	1.0318	0.056	1.0468	-0.048	1.0324	0.051	1.0364	-0.0594	1.0358	0.0576
			1.033	-0.051	1.0328	0.056	1.0476	-0.048	1.0334	0.051	1.0372	-0.0576	1.0368	0.0576
			1.034	-0.051	1.0336	0.056	1.0486	-0.051	1.034	0.051	1.0382	-0.0576	1.0376	0.0576
			1.035	-0.051	1.0344	0.056	1.0496	-0.051	1.035	0.051	1.0392	-0.0576	1.0384	0.0576
			1.0356	-0.051	1.0354	0.056	1.0504	-0.051	1.0358	0.051	1.04	-0.0576	1.0394	0.0576
			1.0366	-0.051	1.0362	0.056	1.0512	-0.051	1.0366	0.051	1.041	-0.0576	1.0402	0.0576
			1.0374	-0.051	1.0372	0.056	1.0522	-0.051	1.0376	0.051	1.042	-0.0594	1.0412	0.0576
			1.0382	-0.0525	1.038	0.056	1.053	-0.0495	1.0386	0.051	1.0428	-0.0612	1.0418	0.0576
			1.0392	-0.0525	1.039	0.056	1.054	-0.051	1.0392	0.051	1.0436	-0.0612	1.0428	0.0576
			1.04	-0.0525	1.0398	0.056	1.055	-0.051	1.0402	0.051	1.0446	-0.0594	1.0436	0.0576
			1.041	-0.0525	1.0406	0.056	1.056	-0.0495	1.041	0.051	1.0454	-0.0594	1.0446	0.0594
			1.0418	-0.0525	1.0416	0.056	1.0568	-0.051	1.042	0.051	1.0466	-0.0612	1.0454	0.0594
			1.0428	-0.0525	1.0424	0.056	1.0576	-0.051	1.043	0.051	1.0472	-0.0558	1.0464	0.0594
			1.0434	-0.0525	1.0434	0.056	1.0586	-0.0495	1.0438	0.051	1.0482	-0.0558	1.0474	0.0594
			1.0444	-0.051	1.0442	0.056	1.0594	-0.0495	1.0446	0.051	1.0492	-0.0612	1.0482	0.0594
			1.0454	-0.051	1.0452	0.056	1.0604	-0.051	1.0456	0.051	1.05	-0.0558	1.0492	0.0612
			1.0462	-0.051	1.046	0.056	1.0614	-0.0495	1.0464	0.051	1.051	-0.0558	1.0502	0.0612
			1.0472	-0.051	1.0468	0.056	1.0626	-0.0495	1.0474	0.051	1.052	-0.054	1.051	0.0612
			1.048	-0.051	1.0478	0.056	1.0636	-0.051	1.0484	0.051	1.0528	-0.054	1.052	0.0594
			1.0492	-0.051	1.0486	0.056	1.0644	-0.051	1.0492	0.051	1.0538	-0.054	1.0528	0.0594
			1.05	-0.051	1.0496	0.056	1.0656	-0.0495	1.05	0.051	1.0546	-0.0576	1.0536	0.0594
			1.051	-0.0495	1.0506	0.056	1.0664	-0.0495	1.051	0.0495	1.0556	-0.0576	1.0544	0.0594
			1.0518	-0.0495	1.0514	0.056	1.0672	-0.048	1.0518	0.0495	1.0566	-0.0576	1.0556	0.0594
			1.0526	-0.0495	1.0524	0.0575	1.068	-0.048	1.0526	0.0495	1.0574	-0.0576	1.0564	0.0576
			1.0536	-0.0525	1.0532	0.0575	1.069	-0.048	1.0536	0.0495	1.0584	-0.0576	1.0574	0.0576
			1.0544	-0.0525	1.0542	0.0575	1.0698	-0.048	1.0542	0.0495	1.0594	-0.0576	1.0582	0.0576
			1.0552	-0.0525	1.0552	0.0575	1.0708	-0.048	1.0552	0.051	1.0602	-0.0612	1.059	0.0576
			1.0562	-0.0525	1.056	0.0575	1.0716	-0.048	1.0562	0.051	1.061	-0.0612	1.06	0.0576
			1.057	-0.0525	1.0568	0.056	1.0724	-0.048	1.057	0.051	1.0622	-0.0558	1.061	0.0576
			1.0578	-0.0525	1.0578	0.056	1.0734	-0.045	1.058	0.0495	1.063	-0.0558	1.062	0.0576
			1.0588	-0.0525	1.0586	0.056	1.0744	-0.045	1.0588	0.0495	1.064	-0.0594	1.0628	0.0594
			1.0596	-0.0525	1.0596	0.056	1.0754	-0.051	1.0598	0.0495	1.0648	-0.0594	1.0638	0.0594
			1.0606	-0.0525	1.0604	0.056	1.0764	-0.051	1.0608	0.0495	1.0662	-0.0594	1.0648	0.0594
			1.0614	-0.0525	1.0612	0.0575	1.0774	-0.045	1.0616	0.051	1.067	-0.0594	1.0658	0.0594
			1.0624	-0.0525	1.062	0.0575	1.0784	-0.0465	1.0626	0.051	1.068	-0.0594	1.0668	0.0594
			1.0632	-0.0525	1.063	0.0575	1.0792	-0.0465	1.0634	0.051	1.069	-0.0612	1.0678	0.0576
			1.0642	-0.0525	1.064	0.0575	1.0802	-0.0465	1.0642	0.051	1.0698	-0.0612	1.0686	0.0576
			1.065	-0.0525	1.0648	0.0575	1.081	-0.048	1.0652	0.051	1.0708	-0.0612	1.0696	0.0576
			1.066	-0.0525	1.0658	0.0575	1.082	-0.048	1.0662	0.0495	1.0718	-0.0612	1.0704	0.0576
			1.067	-0.0525	1.0666	0.056	1.0828	-0.051	1.0668	0.051	1.0726	-0.0612	1.0714	0.0576
			1.0678	-0.0525	1.0676	0.056	1.0838	-0.051	1.0678	0.051	1.0734	-0.0612	1.0722	0.0576
			1.0688	-0.051	1.0684	0.056	1.0848	-0.051	1.0688	0.051	1.0742	-0.0612	1.0732	0.0576
			1.0698	-0.051	1.0692	0.056	1.0856	-0.051	1.0696	0.051	1.0752	-0.0612	1.074	0.0594
			1.0706	-0.051	1.07	0.056	1.0866	-0.051	1.0704	0.0525	1.0762	-0.0558	1.075	0.0594
			1.0714	-0.051	1.071	0.056	1.0878	-0.051	1.0714	0.051	1.077	-0.0558	1.0756	0.0594
			1.0724	-0.051	1.072	0.056	1.0886	-0.048	1.0722	0.051	1.0778	-0.0612	1.0766	0.0594
			1.0732	-0.0545	1.0726	0.056	1.0898	-0.048	1.0732	0.051	1.0786	-0.0612	1.0774	0.0594
			1.074	-0.0545	1.0734	0.0575	1.0908	-0.048	1.0742	0.051	1.0796	-0.0594	1.0784	0.0594
			1.0748	-0.0545	1.0742	0.0575	1.0916	-0.048	1.075	0.051	1.0806	-0.0612	1.0792	0.0594
			1.0758	-0.0545	1.0752	0.0575	1.0924	-0.048	1.076	0.0495	1.0814	-0.0612	1.0802	0.0594
			1.0768	-0.0545	1.076	0.0575	1.0932	-0.051	1.0768	0.0495	1.0822	-0.0594	1.0812	0.0612
			1.0776	-0.0525	1.077	0.0575	1.0944	-0.051	1.0776	0.0495	1.0832	-0.0594	1.082	0.0612
			1.0786	-0.0525	1.078	0.056	1.0952	-0.051	1.0784	0.0495	1.0842	-0.0594	1.083	0.0594
			1.0794	-0.0545	1.0788	0.056	1.096	-0.051	1.0796	0.0495	1.085	-0.0576	1.084	0.0594
			1.0802	-0.0545	1.0796	0.056	1.097	-0.048	1.0804	0.051	1.086	-0.0576	1.0848	0.0594
			1.0812	-0.0525	1.0806	0.056	1.098	-0.048	1.0814	0.051	1.0868	-0.0594	1.0858	0.0576
			1.082	-0.0545	1.0814	0.056	1.0988	-0.048	1.0824	0.051	1.0876	-0.0594	1.0866	0.0576
			1.083	-0.0545	1.0824	0.056	1.0998	-0.0495	1.0832	0.051	1.0886	-0.0594	1.0876	0.0576
			1.084	-0.0495	1.083	0.056	1.1006	-0.0495	1.0842	0.051	1.0896	-0.0594	1.0884	0.0576
			1.0848	-0.0495	1.084	0.056	1.1016	-0.051	1.0852	0.051	1.0902	-0.0594	1.0894	0.0576
			1.0856	-0.0525	1.0848	0.056	1.1022	-0.051	1.0862	0.051	1.0912	-0.0594	1.0902	0.0576
			1.0866	-0.051	1.0858	0.056	1.1032	-0.051	1.087	0.051	1.092	-0.0594	1.091	0.0594
			1.0874	-0.051	1.0866	0.056	1.1042	-0.0495	1.088	0.051	1.093	-0.0594	1.092	0.0594
			1.0882	-0.051	1.0874	0.0575	1.105	-0.0495	1.089	0.051	1.094	-0.0594	1.0928	0.0594
			1.0894	-0.051	1.0882	0.0575	1.106	-0.048	1.0898	0.051	1.0948	-0.0594	1.0936	0.0594
			1.0902	-0.051	1.0892	0.0575	1.107	-0.048	1.0908	0.051	1.0958	-0.0594	1.0944	0.0594
			1.0912	-0.0525	1.09	0.0575	1.1078	-0.048	1.0918	0.051	1.0966	-0.0594	1.0954	0.0594
			1.092	-0.0525	1.0908	0.0575	1.1088	-0.048	1.0926	0.0495	1.0976	-0.0594	1.0962	0.0594
			1.093	-0.0525	1.0918	0.0575	1.1096	-0.051	1.0934	0.0495	1.0986	-0.0576	1.0972	0.0576
			1.0938	-0.0525	1.0926	0.0575	1.1104	-0.051	1.0944	0.0495	1.0996	-0.0576	1.098	0.0576
			1.0946	-0.0525	1.0936	0.056	1.1114	-0.048	1.0952	0.0495	1.1004	-0.0576	1.0988	0.0558
			1.0956	-0.0525	1.0944	0.059	1.1126	-0.048	1.0962	0.0495	1.1014	-0.0576	1.0996	0.0558
			1.0966	-0.0525	1.0954	0.059	1.1134	-0.048	1.097	0.0495	1.1024	-0.0576	1.1006	0.0558
			1.0974	-0.051	1.0964	0.059	1.1144	-0.048	1.0978	0.0495	1.1032	-0.054	1.1018	0.0576
			1.0984	-0.051	1.0972	0.059	1.1154	-0.048	1.0986	0.051	1.1042	-0.054	1.1026	0.0576
			1.0994	-0.051	1.098	0.059	1.1162	-0.0495	1.0996	0.051	1.105	-0.054	1.1034	0.0594
			1.1002	-0.051	1.099	0.059	1.1172	-0.0495	1.1006	0.051	1.1058	-0.054	1.1044	0.0594
			1.1012	-0.051	1.1	0.059	1.118	-0.0495	1.1014	0.051	1.1068	-0.0558	1.1052	0.0594
			1.102	-0.051	1.1008	0.0575	1.119	-0.0495	1.1024	0.051	1.1076	-0.0558	1.106	0.0594
			1.1028	-0.051	1.1018	0.0575	1.1198	-0.0495	1.1032	0.051	1.1086	-0.0558	1.107	0.0594
			1.1038	-0.0545	1.103	0.0575	1.1206	-0.045	1.104	0.051	1.1094	-0.0558	1.108	0.0594
			1.1046	-0.0495	1.1038	0.059	1.1218	-0.045	1.105	0.051	1.1102	-0.0558	1.109	0.0594
			1.1052	-0.0495	1.1046	0.059	1.1226	-0.0495	1.106	0.051	1.1112	-0.0558	1.1098	0.0594
			1.106	-0.0495	1.1056	0.059	1.1236	-0.045	1.1068	0.051	1.112	-0.0594	1.1106	0.0594
			1.1068	-0.0495	1.1064	0.059	1.1246	-0.045	1.1078	0.051	1.113	-0.0594	1.1116	0.0594
			1.108	-0.0495	1.1072	0.059	1.1254	-0.0495	1.1088	0.051	1.114	-0.0594	1.1126	0.0594
			1.1088	-0.0495	1.1082	0.056	1.1264	-0.048	1.1096	0.051	1.1148	-0.0594	1.1134	0.0594
			1.1096	-0.0495	1.109	0.056	1.1272	-0.048	1.1104	0.051	1.1158	-0.0594	1.1144	0.0594
			1.1104	-0.051	1.11	0.056	1.1282	-0.048	1.1114	0.051	1.1166	-0.0594	1.1152	0.0594
			1.1114	-0.051	1.1108	0.056	1.129	-0.048	1.1122	0.0495	1.1174	-0.0594	1.1162	0.0594
			1.1124	-0.051	1.1116	0.0575	1.13	-0.048	1.1132	0.0495	1.1184	-0.0594	1.117	0.0594
			1.1132	-0.0525	1.1124	0.0575	1.1308	-0.048	1.1144	0.051	1.1194	-0.0594	1.118	0.0594
			1.1144	-0.0525	1.1136	0.0575	1.1318	-0.048	1.115	0.051	1.1202	-0.0612	1.1188	0.0576
			1.1154	-0.0525	1.1146	0.056	1.133	-0.051	1.1162	0.0495	1.121	-0.0612	1.1198	0.0576
			1.116	-0.0525	1.1154	0.056	1.1338	-0.051	1.1172	0.051	1.122	-0.0612	1.1208	0.0576
			1.117	-0.0525	1.1164	0.056	1.1346	-0.051	1.1182	0.051	1.1228	-0.0612	1.1216	0.0594
			1.1178	-0.051	1.1174	0.056	1.1356	-0.0495	1.119	0.051	1.1238	-0.0612	1.1224	0.0594
			1.1186	-0.051	1.118	0.056	1.1364	-0.0495	1.1202	0.051	1.1246	-0.0594	1.1236	0.0594
			1.1196	-0.051	1.119	0.056	1.1374	-0.048	1.121	0.051	1.1254	-0.0594	1.1244	0.0594
			1.1204	-0.051	1.12	0.056	1.1382	-0.048	1.122	0.051	1.1264	-0.0594	1.1252	0.0594
			1.1214	-0.051	1.1208	0.056	1.1392	-0.0495	1.123	0.051	1.1272	-0.0576	1.1262	0.0576
			1.1222	-0.0525	1.1218	0.056	1.14	-0.048	1.1238	0.051	1.128	-0.0576	1.1272	0.0576
			1.1232	-0.0525	1.1226	0.056	1.141	-0.048	1.1246	0.0495	1.129	-0.0558	1.128	0.0576
			1.1242	-0.0525	1.1234	0.0575	1.142	-0.051	1.1256	0.0495	1.1298	-0.0558	1.129	0.0594
			1.1252	-0.0525	1.1244	0.0575	1.1428	-0.051	1.1264	0.051	1.1308	-0.0558	1.1298	0.0594
			1.1262	-0.0525	1.1254	0.056	1.1436	-0.0495	1.1274	0.0495	1.1318	-0.0558	1.1308	0.0594
			1.1268	-0.0525	1.1264	0.056	1.1446	-0.051	1.1282	0.0495	1.1326	-0.0558	1.1316	0.0594
			1.128	-0.0525	1.127	0.056	1.1454	-0.051	1.129	0.051	1.1334	-0.0558	1.1326	0.0594
			1.1288	-0.0525	1.1282	0.056	1.1464	-0.051	1.1298	0.051	1.1344	-0.0558	1.1336	0.0594
			1.1296	-0.0525	1.129	0.056	1.1472	-0.051	1.1308	0.051	1.1352	-0.0594	1.1342	0.0594
			1.1306	-0.0525	1.13	0.059	1.1482	-0.051	1.1318	0.051	1.136	-0.054	1.1352	0.0594
			1.1316	-0.0525	1.1308	0.059	1.1492	-0.0495	1.1326	0.051	1.137	-0.054	1.1362	0.0594
			1.1322	-0.051	1.1316	0.059	1.15	-0.0495	1.1334	0.051	1.1378	-0.0594	1.137	0.0594
			1.1334	-0.051	1.1326	0.0575	1.1508	-0.0495	1.1342	0.051	1.1388	-0.0594	1.138	0.0594
			1.1342	-0.051	1.1334	0.0575	1.1518	-0.0495	1.135	0.051	1.1396	-0.054	1.139	0.0594
			1.135	-0.051	1.1342	0.0575	1.1526	-0.0495	1.136	0.051	1.1408	-0.054	1.1402	0.0576
			1.1358	-0.051	1.1352	0.0575	1.1536	-0.0495	1.1368	0.051	1.1416	-0.0576	1.141	0.0576
			1.1368	-0.051	1.136	0.0575	1.1546	-0.0495	1.1378	0.051	1.1424	-0.0576	1.1418	0.0594
			1.1376	-0.051	1.1368	0.0575	1.1554	-0.0495	1.1386	0.051	1.1434	-0.0576	1.1428	0.0576
			1.1386	-0.051	1.1378	0.0575	1.1564	-0.0495	1.1394	0.051	1.1442	-0.0594	1.1438	0.0576
			1.1396	-0.0525	1.1386	0.0575	1.1574	-0.0495	1.1404	0.051	1.1452	-0.0594	1.1446	0.0594
			1.1404	-0.0525	1.1394	0.0575	1.1582	-0.0495	1.1412	0.051	1.146	-0.0594	1.1456	0.0594
			1.1412	-0.0525	1.1404	0.056	1.1594	-0.0495	1.1422	0.051	1.1468	-0.0594	1.1464	0.0594
			1.142	-0.0525	1.1412	0.056	1.1604	-0.0465	1.1432	0.051	1.1478	-0.0594	1.1474	0.0594
			1.143	-0.0525	1.142	0.056	1.1612	-0.0465	1.1438	0.051	1.1488	-0.0594	1.1482	0.0594
			1.144	-0.051	1.1428	0.056	1.1622	-0.0465	1.1446	0.051	1.1496	-0.0594	1.1492	0.0594
			1.145	-0.051	1.1438	0.056	1.1632	-0.045	1.1458	0.051	1.1506	-0.0594	1.15	0.0594
			1.1458	-0.051	1.1448	0.0575	1.164	-0.045	1.1466	0.051	1.1514	-0.054	1.1512	0.0594
			1.1466	-0.051	1.1456	0.0575	1.165	-0.045	1.1476	0.051	1.1524	-0.054	1.152	0.0594
			1.1476	-0.051	1.1466	0.059	1.166	-0.045	1.1486	0.051	1.1532	-0.054	1.1528	0.0594
			1.1486	-0.0525	1.1474	0.0575	1.167	-0.045	1.1494	0.051	1.1542	-0.054	1.1538	0.0594
			1.1494	-0.0525	1.1482	0.0575	1.1678	-0.0495	1.1504	0.051	1.155	-0.0576	1.1546	0.0594
			1.1502	-0.0525	1.1492	0.059	1.1686	-0.0495	1.1514	0.051	1.1558	-0.0576	1.1554	0.0594
			1.151	-0.0525	1.15	0.059	1.1698	-0.0495	1.1522	0.051	1.1568	-0.0594	1.1562	0.0612
			1.1518	-0.0525	1.1508	0.0575	1.1706	-0.0465	1.1532	0.051	1.1576	-0.0594	1.1574	0.0612
			1.1528	-0.0525	1.1518	0.0575	1.1716	-0.0465	1.154	0.051	1.1584	-0.0594	1.1582	0.0612
			1.1536	-0.0525	1.1526	0.0575	1.1724	-0.045	1.1548	0.051	1.1592	-0.0594	1.1592	0.0612
			1.1544	-0.051	1.1536	0.0575	1.1734	-0.045	1.1558	0.051	1.1602	-0.0594	1.16	0.0612
			1.1554	-0.051	1.1546	0.0575	1.1742	-0.045	1.1564	0.051	1.161	-0.0594	1.161	0.0594
			1.1564	-0.051	1.1554	0.0575	1.1752	-0.0465	1.1574	0.051	1.162	-0.0594	1.1618	0.0594
			1.1572	-0.051	1.1564	0.0575	1.1758	-0.0465	1.1586	0.051	1.1628	-0.0594	1.1626	0.0594
			1.1582	-0.051	1.1574	0.0575	1.1768	-0.048	1.1594	0.051	1.1636	-0.0594	1.1636	0.0594
			1.159	-0.051	1.1582	0.056	1.1776	-0.048	1.1604	0.0525	1.1646	-0.0594	1.1646	0.0594
			1.1598	-0.0525	1.1592	0.056	1.1786	-0.048	1.1612	0.0525	1.1656	-0.0594	1.1652	0.0594
			1.1606	-0.0525	1.1602	0.056	1.1796	-0.048	1.1622	0.0525	1.1664	-0.0594	1.1662	0.0594
			1.1614	-0.0525	1.1612	0.056	1.1804	-0.048	1.163	0.0525	1.1674	-0.0594	1.1672	0.0594
			1.1624	-0.0525	1.162	0.056	1.1814	-0.048	1.1638	0.051	1.1684	-0.0594	1.168	0.0594
			1.1634	-0.051	1.1632	0.056	1.1824	-0.048	1.1648	0.051	1.1692	-0.0594	1.1688	0.0594
			1.1642	-0.051	1.164	0.056	1.183	-0.0465	1.1658	0.051	1.17	-0.0594	1.1698	0.0594
			1.165	-0.051	1.165	0.056	1.184	-0.0465	1.1666	0.051	1.171	-0.0594	1.1708	0.0594
			1.166	-0.051	1.166	0.0575	1.185	-0.0465	1.1676	0.051	1.1718	-0.0594	1.1718	0.0594
			1.1668	-0.051	1.1668	0.0575	1.1858	-0.0495	1.1684	0.051	1.1726	-0.0576	1.1728	0.0576
			1.1678	-0.051	1.1676	0.0575	1.1868	-0.0495	1.1692	0.051	1.1734	-0.0576	1.1736	0.0576
			1.1686	-0.051	1.1686	0.056	1.1878	-0.0495	1.1702	0.051	1.1744	-0.0576	1.1746	0.0594
			1.1694	-0.0495	1.1694	0.056	1.1884	-0.0495	1.1712	0.0525	1.1754	-0.0576	1.1754	0.0594
			1.1704	-0.0495	1.1702	0.056	1.1894	-0.0495	1.172	0.0525	1.1764	-0.0576	1.1764	0.0594
			1.1712	-0.0495	1.1712	0.056	1.1906	-0.048	1.1728	0.0525	1.1772	-0.0576	1.1774	0.0594
			1.172	-0.0525	1.172	0.0575	1.1914	-0.0495	1.1736	0.0525	1.178	-0.0576	1.1784	0.0594
			1.173	-0.0525	1.1728	0.0575	1.1922	-0.0495	1.1746	0.0525	1.179	-0.0576	1.1792	0.0576
			1.1738	-0.0525	1.1736	0.0575	1.1932	-0.051	1.1756	0.0525	1.1798	-0.0576	1.18	0.0576
			1.1746	-0.0525	1.1746	0.056	1.194	-0.051	1.1764	0.0525	1.1808	-0.0576	1.1808	0.0576
			1.1758	-0.0525	1.1754	0.056	1.195	-0.051	1.1774	0.0525	1.1818	-0.0576	1.1818	0.0594
			1.1766	-0.0495	1.1762	0.056	1.196	-0.0495	1.1782	0.0525	1.1826	-0.0576	1.1828	0.0594
			1.1776	-0.0495	1.177	0.056	1.197	-0.048	1.1792	0.0525	1.1836	-0.054	1.1836	0.0594
			1.1786	-0.0495	1.178	0.0575	1.1978	-0.048	1.1802	0.0525	1.1844	-0.054	1.1844	0.0594
			1.1794	-0.0495	1.1788	0.0575	1.1988	-0.0465	1.181	0.0525	1.1852	-0.054	1.1852	0.0594
			1.1802	-0.051	1.1798	0.0575	1.2	-0.0465	1.182	0.051	1.1862	-0.0522	1.1862	0.0594
			1.1812	-0.051	1.1806	0.056	1.2008	-0.0465	1.183	0.051	1.187	-0.0522	1.187	0.0594
			1.182	-0.051	1.1814	0.056	1.202	-0.045	1.1838	0.051	1.1878	-0.054	1.188	0.0594
			1.183	-0.051	1.1824	0.056	1.2028	-0.045	1.1848	0.051	1.1888	-0.054	1.1888	0.0594
			1.1838	-0.051	1.1834	0.059	1.2036	-0.0465	1.1858	0.051	1.1896	-0.054	1.1896	0.0594
			1.1846	-0.051	1.1842	0.059	1.2046	-0.0465	1.1864	0.051	1.1906	-0.0558	1.1908	0.0612
			1.1856	-0.051	1.1852	0.059	1.2056	-0.048	1.1874	0.051	1.1914	-0.0558	1.1918	0.0612
			1.1866	-0.0525	1.1862	0.059	1.2064	-0.0495	1.1884	0.051	1.1922	-0.0558	1.1928	0.0612
			1.1874	-0.0525	1.187	0.056	1.2074	-0.0495	1.1892	0.051	1.1932	-0.0558	1.1938	0.0612
			1.1884	-0.0525	1.188	0.056	1.2084	-0.0495	1.1902	0.051	1.1942	-0.0558	1.1946	0.0612
			1.1892	-0.0525	1.189	0.056	1.2092	-0.0495	1.1912	0.051	1.195	-0.0558	1.1954	0.0612
			1.1902	-0.0525	1.1898	0.059	1.2102	-0.045	1.1918	0.051	1.1958	-0.054	1.1964	0.0612
			1.191	-0.0525	1.1908	0.059	1.211	-0.045	1.1928	0.051	1.1968	-0.054	1.1972	0.0612
			1.1918	-0.0525	1.1916	0.059	1.212	-0.045	1.1938	0.051	1.1976	-0.054	1.1982	0.0612
			1.1928	-0.0525	1.1926	0.059	1.213	-0.0495	1.1948	0.051	1.1986	-0.054	1.1992	0.0612
			1.1936	-0.0525	1.1932	0.059	1.2138	-0.0495	1.1956	0.0525	1.1996	-0.054	1.2	0.0594
			1.1946	-0.0525	1.1942	0.059	1.2148	-0.0495	1.1964	0.0525	1.2004	-0.054	1.2008	0.0594
			1.1956	-0.0525	1.195	0.059	1.2156	-0.048	1.1972	0.0525	1.2012	-0.054	1.2018	0.0594
			1.1964	-0.0525	1.1958	0.056	1.2166	-0.048	1.1982	0.0525	1.2022	-0.054	1.2028	0.0612
			1.1974	-0.0525	1.1968	0.056	1.2176	-0.048	1.1992	0.0525	1.2028	-0.0576	1.2038	0.0612
			1.1982	-0.0525	1.1976	0.056	1.2184	-0.0465	1.2	0.0525	1.2038	-0.0576	1.2048	0.0612
			1.199	-0.0525	1.1986	0.0575	1.2194	-0.0465	1.2008	0.0525	1.2048	-0.0594	1.2056	0.0612
			1.2	-0.0525	1.1994	0.0575	1.2202	-0.0465	1.2018	0.0525	1.2056	-0.0594	1.2066	0.0594
			1.2008	-0.0525	1.2004	0.0575	1.221	-0.0465	1.2028	0.0525	1.2064	-0.0594	1.2074	0.0594
			1.2018	-0.051	1.2012	0.0575	1.2222	-0.0465	1.2036	0.0525	1.2072	-0.0594	1.2084	0.0594
			1.2026	-0.051	1.2022	0.0575	1.223	-0.0465	1.2044	0.0525	1.2082	-0.0594	1.2094	0.0594
			1.2034	-0.051	1.2032	0.056	1.2238	-0.0465	1.2054	0.0525	1.2092	-0.0558	1.2102	0.0594
			1.2044	-0.051	1.204	0.056	1.225	-0.0465	1.2062	0.0525	1.21	-0.0558	1.211	0.0594
			1.2052	-0.051	1.205	0.0575	1.2258	-0.0465	1.2072	0.0525	1.2108	-0.054	1.2118	0.0594
			1.2062	-0.051	1.2058	0.0575	1.2268	-0.0465	1.208	0.0525	1.2118	-0.054	1.2126	0.0594
			1.2072	-0.051	1.2068	0.0575	1.2276	-0.051	1.2088	0.0525	1.2128	-0.054	1.2136	0.0594
			1.2082	-0.051	1.2078	0.0575	1.2284	-0.051	1.2096	0.0525	1.2134	-0.0576	1.2144	0.0594
			1.2092	-0.051	1.2088	0.0575	1.2294	-0.051	1.2106	0.051	1.2144	-0.0576	1.2152	0.0594
			1.2102	-0.051	1.2096	0.056	1.2304	-0.045	1.2116	0.051	1.2152	-0.0576	1.2164	0.0594
			1.2112	-0.051	1.2104	0.056	1.2312	-0.045	1.2126	0.051	1.2162	-0.0576	1.217	0.0594
			1.2122	-0.051	1.2114	0.056	1.2322	-0.045	1.2134	0.051	1.2168	-0.0576	1.218	0.0594
			1.213	-0.0495	1.2124	0.056	1.2332	-0.045	1.2144	0.051	1.2178	-0.054	1.219	0.0594
			1.2138	-0.0525	1.2132	0.056	1.234	-0.045	1.2152	0.051	1.2186	-0.054	1.2198	0.0594
			1.2146	-0.0525	1.2142	0.056	1.235	-0.045	1.216	0.051	1.2196	-0.0594	1.2206	0.0594
			1.2156	-0.0495	1.2152	0.0575	1.2362	-0.045	1.217	0.051	1.2204	-0.0594	1.2216	0.0594
			1.2164	-0.0495	1.216	0.0575	1.237	-0.045	1.2178	0.0525	1.2212	-0.054	1.2226	0.0612
			1.2174	-0.0495	1.2168	0.0575	1.238	-0.045	1.2188	0.0525	1.2222	-0.054	1.2234	0.0612
			1.2182	-0.0495	1.2176	0.0575	1.2388	-0.045	1.2196	0.051	1.2232	-0.0522	1.2244	0.0594
			1.2192	-0.0495	1.2186	0.0575	1.2398	-0.0465	1.2204	0.051	1.2238	-0.0522	1.2254	0.0594
			1.22	-0.0495	1.2194	0.0575	1.2406	-0.0465	1.2214	0.0525	1.2248	-0.0522	1.2262	0.0594
			1.2208	-0.0495	1.2204	0.0575	1.2416	-0.0495	1.2224	0.0525	1.2258	-0.0522	1.227	0.0594
			1.2218	-0.051	1.2214	0.0575	1.2426	-0.0495	1.2232	0.0525	1.2266	-0.0522	1.228	0.0594
			1.2226	-0.0495	1.2222	0.0575	1.2434	-0.0495	1.2244	0.0525	1.2274	-0.0522	1.229	0.0594
			1.2236	-0.0495	1.2232	0.0575	1.2444	-0.0495	1.2252	0.0525	1.2282	-0.0522	1.2298	0.0612
			1.2246	-0.0495	1.224	0.059	1.2452	-0.0495	1.226	0.0525	1.2292	-0.0522	1.2308	0.0612
			1.2254	-0.0495	1.225	0.059	1.2462	-0.0495	1.2268	0.0525	1.2302	-0.054	1.2318	0.0612
			1.2262	-0.0495	1.2258	0.059	1.247	-0.045	1.2278	0.0525	1.2308	-0.054	1.2326	0.0612
			1.2272	-0.0525	1.2266	0.059	1.2482	-0.045	1.2286	0.051	1.2318	-0.054	1.2336	0.0612
			1.228	-0.0525	1.2276	0.0575	1.2492	-0.0495	1.2294	0.051	1.2328	-0.0558	1.2344	0.0594
			1.229	-0.0525	1.2284	0.0575	1.2502	-0.045	1.2304	0.051	1.2336	-0.0558	1.2352	0.0594
			1.2298	-0.0525	1.2294	0.0575	1.251	-0.045	1.2314	0.0525	1.2348	-0.054	1.236	0.0594
			1.2306	-0.0525	1.2302	0.0575	1.2518	-0.048	1.2322	0.0525	1.2356	-0.054	1.237	0.0594
			1.2316	-0.051	1.231	0.0575	1.2528	-0.048	1.2332	0.0525	1.2366	-0.0522	1.2378	0.0594
			1.2324	-0.051	1.232	0.0575	1.2536	-0.045	1.234	0.0525	1.2374	-0.0522	1.2388	0.0612
			1.2334	-0.051	1.2328	0.0575	1.2544	-0.045	1.235	0.0525	1.2384	-0.0522	1.2396	0.0612
			1.2342	-0.051	1.2338	0.0575	1.2554	-0.045	1.2358	0.0525	1.2392	-0.054	1.2404	0.0612
			1.235	-0.051	1.2346	0.059	1.2564	-0.045	1.2366	0.0525	1.24	-0.054	1.2414	0.0612
			1.236	-0.051	1.2356	0.059	1.2572	-0.045	1.2376	0.051	1.241	-0.054	1.2424	0.0612
			1.2368	-0.051	1.2364	0.059	1.2582	-0.045	1.2386	0.051	1.2418	-0.0594	1.2432	0.0612
			1.2376	-0.051	1.2372	0.059	1.259	-0.0435	1.2394	0.051	1.2426	-0.0594	1.2442	0.0612
			1.2386	-0.051	1.2382	0.059	1.26	-0.0435	1.2404	0.051	1.2436	-0.054	1.2448	0.0612
			1.2394	-0.0525	1.2392	0.0575	1.261	-0.045	1.2412	0.0525	1.2446	-0.054	1.2458	0.0612
			1.2402	-0.0525	1.24	0.0575	1.2618	-0.045	1.242	0.0525	1.2452	-0.0558	1.2468	0.0612
			1.2414	-0.051	1.2408	0.0575	1.2626	-0.045	1.243	0.0525	1.2462	-0.0558	1.2478	0.0612
			1.2424	-0.051	1.2418	0.0575	1.2636	-0.0465	1.2438	0.0525	1.247	-0.0558	1.249	0.0612
			1.2434	-0.051	1.2428	0.0575	1.2644	-0.0465	1.2448	0.0525	1.248	-0.0558	1.2498	0.0612
			1.2444	-0.051	1.2438	0.0575	1.2654	-0.048	1.2456	0.0525	1.249	-0.0558	1.2508	0.0612
			1.2452	-0.051	1.2446	0.0575	1.2664	-0.048	1.2466	0.0525	1.2498	-0.054	1.2516	0.0612
			1.246	-0.051	1.2456	0.0575	1.2672	-0.048	1.2474	0.0525	1.2506	-0.054	1.2526	0.0612
			1.247	-0.051	1.2464	0.0575	1.2682	-0.0495	1.2484	0.0525	1.2516	-0.054	1.2536	0.0612
			1.2478	-0.051	1.2472	0.0575	1.2692	-0.0495	1.2496	0.051	1.2524	-0.0576	1.2544	0.0612
			1.2488	-0.0525	1.2482	0.0575	1.27	-0.051	1.2504	0.051	1.2534	-0.0576	1.2554	0.0612
			1.2496	-0.0525	1.2492	0.0575	1.271	-0.0495	1.2514	0.051	1.2544	-0.0576	1.2564	0.0594
			1.2504	-0.0525	1.25	0.0575	1.2718	-0.0495	1.2522	0.051	1.255	-0.0576	1.2572	0.0612
			1.2512	-0.0525	1.2508	0.0575	1.2728	-0.0495	1.2532	0.051	1.256	-0.0594	1.258	0.0612
			1.2522	-0.0525	1.2516	0.0575	1.2738	-0.0495	1.2542	0.051	1.2568	-0.054	1.2588	0.0612
			1.253	-0.0525	1.2526	0.0575	1.2748	-0.048	1.255	0.051	1.2578	-0.054	1.2598	0.0612
			1.254	-0.0525	1.2536	0.0575	1.2758	-0.048	1.2558	0.0525	1.2584	-0.0594	1.261	0.0612
			1.255	-0.051	1.2542	0.0575	1.2768	-0.048	1.2568	0.0525	1.2594	-0.0594	1.2618	0.0612
			1.2558	-0.051	1.2552	0.0575	1.2778	-0.0435	1.2576	0.0525	1.2604	-0.0576	1.2628	0.0612
			1.2566	-0.051	1.256	0.0575	1.2786	-0.0435	1.2586	0.0525	1.2614	-0.0576	1.2636	0.0594
			1.2576	-0.051	1.257	0.0575	1.2794	-0.0465	1.2594	0.0525	1.2622	-0.0576	1.2646	0.0594
			1.2586	-0.051	1.2578	0.0575	1.2804	-0.0435	1.2602	0.0525	1.263	-0.054	1.2656	0.0594
			1.2594	-0.051	1.2586	0.0575	1.2814	-0.0435	1.2612	0.0525	1.264	-0.054	1.2664	0.0594
			1.2602	-0.0525	1.2596	0.0575	1.2822	-0.0465	1.262	0.0525	1.265	-0.054	1.2672	0.0612
			1.261	-0.0525	1.2606	0.059	1.283	-0.0465	1.263	0.0525	1.2658	-0.054	1.2682	0.0612
			1.262	-0.051	1.2614	0.059	1.2838	-0.0465	1.2638	0.0525	1.2666	-0.054	1.269	0.0594
			1.2628	-0.051	1.2622	0.059	1.2848	-0.0465	1.2646	0.0525	1.2674	-0.0576	1.27	0.0594
			1.2636	-0.051	1.263	0.059	1.2856	-0.0465	1.2654	0.0525	1.2684	-0.0576	1.271	0.0594
			1.2646	-0.051	1.264	0.059	1.2866	-0.045	1.2666	0.0525	1.2694	-0.054	1.2718	0.0594
			1.2656	-0.051	1.2648	0.059	1.2876	-0.045	1.2674	0.0525	1.2702	-0.054	1.2728	0.0594
			1.2664	-0.051	1.2656	0.059	1.2886	-0.045	1.2682	0.0525	1.271	-0.0594	1.2736	0.0612
			1.2674	-0.051	1.2666	0.059	1.2894	-0.045	1.2692	0.0525	1.272	-0.054	1.2748	0.0612
			1.2684	-0.051	1.2674	0.059	1.2902	-0.045	1.27	0.0525	1.2726	-0.054	1.2756	0.0594
			1.269	-0.051	1.2684	0.0575	1.2912	-0.045	1.271	0.0545	1.2736	-0.0594	1.2764	0.0594
			1.27	-0.051	1.2694	0.0575	1.2922	-0.045	1.2718	0.0545	1.2746	-0.0594	1.2774	0.0594
			1.2708	-0.051	1.2702	0.0575	1.293	-0.045	1.2726	0.0525	1.2754	-0.0594	1.2784	0.0594
			1.2718	-0.051	1.271	0.0575	1.2938	-0.0495	1.2736	0.0525	1.2764	-0.0594	1.2794	0.0594
			1.2728	-0.051	1.272	0.0575	1.2948	-0.0495	1.2746	0.0525	1.2772	-0.0594	1.2802	0.0612
			1.2734	-0.051	1.273	0.0575	1.2956	-0.048	1.2752	0.0525	1.2782	-0.0558	1.2812	0.0612
			1.2744	-0.051	1.2738	0.0575	1.2966	-0.048	1.2764	0.0525	1.279	-0.0558	1.2822	0.0612
			1.2754	-0.0525	1.2746	0.0575	1.2974	-0.0495	1.2774	0.0525	1.2804	-0.0558	1.2832	0.0612
			1.2762	-0.0525	1.2756	0.0575	1.2982	-0.0495	1.2784	0.051	1.2812	-0.0558	1.2844	0.0612
			1.2772	-0.0525	1.2764	0.0575	1.2992	-0.0495	1.2794	0.051	1.2822	-0.0558	1.2852	0.0612
			1.278	-0.0525	1.2774	0.0575	1.3002	-0.0495	1.2802	0.051	1.283	-0.0576	1.2862	0.0612
			1.2788	-0.0525	1.2782	0.0575	1.301	-0.0495	1.2812	0.0545	1.2838	-0.0594	1.2872	0.0612
			1.2796	-0.0525	1.279	0.0575	1.302	-0.0495	1.2822	0.0545	1.2848	-0.0594	1.288	0.0612
			1.2804	-0.0525	1.28	0.059	1.303	-0.048	1.2832	0.0545	1.2856	-0.0594	1.289	0.0612
			1.2814	-0.0525	1.2808	0.059	1.3038	-0.048	1.284	0.0545	1.2864	-0.0594	1.2898	0.0594
			1.2822	-0.0525	1.2816	0.0575	1.3046	-0.0495	1.2848	0.0545	1.2874	-0.0594	1.2908	0.0594
			1.283	-0.0525	1.2826	0.0575	1.3056	-0.0495	1.2858	0.0545	1.2882	-0.0594	1.2918	0.0612
			1.284	-0.051	1.2834	0.059	1.3066	-0.0495	1.2866	0.0545	1.2892	-0.0594	1.2928	0.0594
			1.285	-0.051	1.2844	0.0575	1.3076	-0.0495	1.2874	0.051	1.2902	-0.0594	1.2936	0.0594
			1.2858	-0.051	1.2852	0.0575	1.3086	-0.0495	1.2884	0.051	1.291	-0.0594	1.2944	0.0612
			1.2868	-0.051	1.286	0.0575	1.3094	-0.0495	1.2892	0.0525	1.2918	-0.054	1.2954	0.0612
			1.2876	-0.051	1.287	0.0575	1.3104	-0.0465	1.29	0.0525	1.2928	-0.054	1.2964	0.0612
			1.2884	-0.051	1.288	0.0575	1.3114	-0.0465	1.291	0.0525	1.2938	-0.054	1.2976	0.0612
			1.2894	-0.051	1.2888	0.0575	1.3122	-0.0465	1.292	0.0525	1.2946	-0.054	1.2984	0.0612
			1.29	-0.051	1.2898	0.0575	1.313	-0.045	1.2928	0.0525	1.2956	-0.054	1.2992	0.0612
			1.291	-0.051	1.2906	0.059	1.3142	-0.045	1.2936	0.0525	1.2968	-0.0522	1.3002	0.0594
			1.292	-0.051	1.2914	0.059	1.3152	-0.0435	1.2946	0.0525	1.2976	-0.0522	1.301	0.0594
			1.2928	-0.0525	1.2924	0.0575	1.316	-0.0435	1.2952	0.0545	1.2984	-0.0522	1.302	0.0612
			1.294	-0.0525	1.2932	0.0575	1.317	-0.045	1.2962	0.0525	1.2994	-0.0522	1.303	0.0612
			1.2946	-0.051	1.2944	0.059	1.318	-0.048	1.297	0.0525	1.3002	-0.0522	1.3038	0.0612
			1.2956	-0.0525	1.2952	0.059	1.3188	-0.048	1.298	0.051	1.3012	-0.0522	1.3046	0.0612
			1.2966	-0.0525	1.296	0.059	1.3198	-0.048	1.299	0.051	1.302	-0.054	1.3054	0.063
			1.2974	-0.051	1.297	0.059	1.3206	-0.048	1.2998	0.051	1.3028	-0.054	1.3064	0.063
			1.2984	-0.051	1.2978	0.059	1.3216	-0.048	1.3008	0.0525	1.3038	-0.054	1.3072	0.0594
			1.2992	-0.051	1.2988	0.059	1.3224	-0.048	1.3016	0.0525	1.3046	-0.054	1.308	0.0612
			1.3	-0.051	1.2998	0.059	1.3234	-0.048	1.3026	0.0545	1.3054	-0.054	1.309	0.0612
			1.301	-0.051	1.3006	0.059	1.3244	-0.048	1.3034	0.0545	1.3064	-0.0576	1.3098	0.0612
			1.3016	-0.051	1.3014	0.0575	1.3252	-0.0495	1.3042	0.0545	1.3074	-0.0576	1.3108	0.0612
			1.3026	-0.051	1.3022	0.0575	1.3262	-0.0495	1.3052	0.0545	1.3084	-0.0594	1.3116	0.0612
			1.3036	-0.051	1.3032	0.059	1.327	-0.0495	1.306	0.0545	1.3092	-0.0594	1.3124	0.0612
			1.3044	-0.051	1.304	0.059	1.328	-0.0495	1.3068	0.051	1.3102	-0.0594	1.3134	0.0612
			1.3052	-0.0525	1.3048	0.059	1.329	-0.048	1.3078	0.051	1.311	-0.0594	1.3142	0.063
			1.3062	-0.0525	1.3058	0.059	1.3298	-0.048	1.3086	0.051	1.312	-0.0594	1.3152	0.063
			1.307	-0.0525	1.3066	0.059	1.3306	-0.048	1.3094	0.051	1.3128	-0.0594	1.316	0.063
			1.3078	-0.0525	1.3074	0.0575	1.3316	-0.048	1.3104	0.0525	1.3138	-0.0594	1.317	0.0612
			1.3086	-0.0525	1.3084	0.0575	1.3326	-0.048	1.3114	0.0525	1.3148	-0.0522	1.3182	0.0612
			1.3098	-0.0525	1.3094	0.0575	1.3334	-0.0465	1.3124	0.0525	1.3156	-0.0522	1.319	0.0612
			1.3106	-0.0525	1.3102	0.0575	1.3344	-0.0465	1.3134	0.0525	1.3164	-0.0522	1.32	0.0612
			1.3116	-0.0525	1.3112	0.0575	1.3352	-0.0465	1.3142	0.0525	1.3174	-0.0522	1.3208	0.0612
			1.3124	-0.0525	1.3122	0.059	1.3362	-0.0495	1.3154	0.0525	1.3184	-0.0522	1.3218	0.0612
			1.3132	-0.0525	1.3128	0.059	1.3372	-0.0495	1.3162	0.0525	1.3192	-0.054	1.3226	0.0612
			1.3142	-0.0525	1.3138	0.059	1.338	-0.0495	1.3172	0.0525	1.3202	-0.054	1.3234	0.0612
			1.315	-0.0525	1.3148	0.059	1.339	-0.0495	1.318	0.0525	1.321	-0.054	1.3244	0.0612
			1.3158	-0.051	1.3156	0.059	1.34	-0.0495	1.319	0.0525	1.322	-0.054	1.3254	0.0612
			1.3166	-0.051	1.3166	0.059	1.3408	-0.0495	1.3198	0.0525	1.3228	-0.054	1.3262	0.0612
			1.3176	-0.051	1.3174	0.0575	1.342	-0.0495	1.3206	0.0525	1.3238	-0.054	1.327	0.0612
			1.3184	-0.051	1.3182	0.0575	1.343	-0.048	1.3216	0.0525	1.3246	-0.054	1.328	0.0612
			1.3192	-0.051	1.3192	0.059	1.344	-0.048	1.3224	0.0525	1.3254	-0.054	1.3288	0.0612
			1.3202	-0.0525	1.32	0.059	1.345	-0.048	1.3234	0.0525	1.3264	-0.0558	1.3298	0.0612
			1.321	-0.051	1.321	0.0575	1.3458	-0.048	1.3242	0.0525	1.3272	-0.0558	1.3306	0.0612
			1.3222	-0.051	1.322	0.059	1.3468	-0.048	1.325	0.0545	1.3282	-0.0576	1.3314	0.0612
			1.3228	-0.051	1.3228	0.059	1.3476	-0.0435	1.326	0.0545	1.329	-0.0576	1.3324	0.0612
			1.3238	-0.051	1.3236	0.059	1.3488	-0.0435	1.3268	0.0525	1.3298	-0.0576	1.3332	0.0612
			1.3248	-0.051	1.3246	0.059	1.3498	-0.0435	1.3278	0.0545	1.3306	-0.0576	1.3342	0.0594
			1.3258	-0.051	1.3252	0.059	1.3506	-0.0435	1.3286	0.0545	1.3316	-0.0576	1.3354	0.0594
			1.3266	-0.051	1.3262	0.059	1.3516	-0.045	1.3294	0.0545	1.3324	-0.0576	1.3362	0.0594
			1.3276	-0.0495	1.327	0.059	1.3526	-0.045	1.3302	0.0545	1.3334	-0.0576	1.3372	0.0594
			1.3284	-0.0495	1.3282	0.059	1.3532	-0.045	1.3314	0.0545	1.334	-0.0558	1.3382	0.0612
			1.3292	-0.0495	1.329	0.059	1.3542	-0.0435	1.3322	0.0545	1.335	-0.0558	1.339	0.0612
			1.33	-0.0495	1.3298	0.059	1.3552	-0.0435	1.3332	0.0545	1.3358	-0.0576	1.34	0.0612
			1.331	-0.051	1.3308	0.0575	1.356	-0.0435	1.334	0.0545	1.3366	-0.0576	1.3408	0.0612
			1.332	-0.051	1.3316	0.0575	1.357	-0.0495	1.3348	0.0545	1.3376	-0.0576	1.3416	0.0612
			1.3328	-0.051	1.3326	0.0575	1.3578	-0.0495	1.3358	0.0525	1.3386	-0.0576	1.3426	0.0612
			1.3338	-0.0525	1.3336	0.059	1.3586	-0.0495	1.3366	0.0525	1.3394	-0.054	1.3434	0.0612
			1.3346	-0.0525	1.3344	0.059	1.3596	-0.0495	1.3376	0.0545	1.3404	-0.054	1.3444	0.0612
			1.3354	-0.0545	1.3354	0.0575	1.3604	-0.048	1.3384	0.0545	1.3412	-0.054	1.3454	0.0612
			1.3366	-0.0545	1.3364	0.0575	1.3612	-0.048	1.3394	0.0545	1.3422	-0.0576	1.3464	0.0612
			1.3372	-0.0545	1.3372	0.059	1.3622	-0.048	1.3402	0.0545	1.343	-0.0576	1.3472	0.0612
			1.3382	-0.051	1.3382	0.059	1.3632	-0.048	1.341	0.0545	1.3438	-0.0576	1.3482	0.0612
			1.339	-0.051	1.339	0.059	1.364	-0.048	1.342	0.056	1.345	-0.0576	1.349	0.0612
			1.3398	-0.051	1.3398	0.059	1.3648	-0.0465	1.343	0.0525	1.346	-0.0576	1.3498	0.0612
			1.3408	-0.051	1.3408	0.059	1.3658	-0.045	1.344	0.0525	1.3468	-0.0576	1.3508	0.0612
			1.3418	-0.051	1.3416	0.059	1.3668	-0.045	1.3448	0.0545	1.3476	-0.0576	1.3518	0.0612
			1.3426	-0.0525	1.3424	0.059	1.3676	-0.045	1.3458	0.0525	1.3488	-0.0594	1.3526	0.0612
			1.3434	-0.0525	1.3434	0.059	1.3684	-0.045	1.3466	0.0525	1.3498	-0.0594	1.3536	0.0612
			1.3444	-0.0525	1.3442	0.0575	1.3694	-0.045	1.3476	0.0545	1.3508	-0.0594	1.3544	0.0612
			1.3454	-0.0525	1.3452	0.0575	1.3702	-0.045	1.3486	0.0545	1.3518	-0.0576	1.3554	0.0594
			1.3462	-0.0525	1.3462	0.059	1.3714	-0.045	1.3494	0.0525	1.3526	-0.0576	1.3564	0.0594
			1.347	-0.0525	1.347	0.059	1.3724	-0.045	1.3502	0.0525	1.3536	-0.0576	1.3572	0.0594
			1.348	-0.0525	1.3478	0.059	1.3734	-0.045	1.351	0.0525	1.3544	-0.0576	1.3582	0.0612
			1.3488	-0.051	1.3488	0.059	1.3742	-0.0435	1.3518	0.0525	1.3554	-0.0576	1.3592	0.0612
			1.3498	-0.0525	1.3496	0.059	1.375	-0.0465	1.3528	0.0525	1.3564	-0.0576	1.36	0.0612
			1.3508	-0.0525	1.3506	0.0575	1.376	-0.0465	1.3538	0.0525	1.3572	-0.0558	1.361	0.0612
			1.3516	-0.0525	1.3514	0.0575	1.3768	-0.0435	1.3546	0.0525	1.358	-0.0558	1.3618	0.0612
			1.3524	-0.0525	1.3522	0.0575	1.3778	-0.0435	1.3554	0.0525	1.359	-0.0558	1.3626	0.0612
			1.3532	-0.0525	1.3534	0.0575	1.3786	-0.0465	1.3564	0.0525	1.3596	-0.054	1.3636	0.0612
			1.3544	-0.0525	1.3544	0.0575	1.3796	-0.048	1.3572	0.0525	1.3606	-0.054	1.3646	0.0612
			1.3552	-0.0525	1.3552	0.059	1.3808	-0.048	1.3582	0.0545	1.3614	-0.0558	1.3654	0.0612
			1.356	-0.0525	1.3562	0.059	1.3814	-0.048	1.3592	0.0545	1.3624	-0.0558	1.3664	0.0612
			1.357	-0.051	1.357	0.059	1.3824	-0.048	1.36	0.0545	1.3632	-0.0576	1.3672	0.0612
			1.3578	-0.051	1.3578	0.059	1.3832	-0.0465	1.361	0.0545	1.3642	-0.0576	1.3682	0.0612
			1.359	-0.051	1.3588	0.059	1.3842	-0.0435	1.3616	0.0545	1.365	-0.0576	1.3692	0.0612
			1.3596	-0.051	1.3598	0.059	1.3852	-0.0435	1.3626	0.0525	1.366	-0.0522	1.37	0.0612
			1.3606	-0.051	1.3606	0.0575	1.386	-0.0435	1.3636	0.0525	1.3668	-0.0522	1.371	0.0612
			1.3614	-0.0525	1.3614	0.0575	1.3868	-0.0435	1.3644	0.0525	1.3676	-0.0522	1.3718	0.0612
			1.3626	-0.0525	1.3624	0.059	1.3878	-0.0435	1.3652	0.0525	1.3684	-0.0576	1.3728	0.0612
			1.3634	-0.0525	1.3632	0.059	1.3886	-0.0435	1.3662	0.0525	1.3692	-0.0576	1.3736	0.0612
			1.3642	-0.0525	1.364	0.0575	1.3896	-0.0435	1.367	0.0525	1.3702	-0.0576	1.3746	0.0612
			1.365	-0.0525	1.365	0.059	1.3904	-0.048	1.3678	0.0525	1.371	-0.0576	1.3754	0.0612
			1.366	-0.0525	1.3658	0.059	1.3914	-0.048	1.3688	0.0525	1.3718	-0.0558	1.3764	0.0612
			1.3668	-0.0525	1.3668	0.059	1.3922	-0.048	1.3696	0.0525	1.3728	-0.0558	1.3772	0.0612
			1.3678	-0.0525	1.3676	0.059	1.393	-0.0495	1.3706	0.0525	1.3738	-0.0522	1.3782	0.063
			1.3686	-0.0525	1.3684	0.059	1.394	-0.0495	1.3716	0.0545	1.3746	-0.0522	1.3792	0.063
			1.3694	-0.0525	1.3694	0.059	1.395	-0.0495	1.3724	0.0545	1.3756	-0.0522	1.38	0.063
			1.3706	-0.0525	1.3702	0.059	1.3958	-0.0495	1.3734	0.0545	1.3764	-0.0522	1.3808	0.063
			1.3714	-0.0525	1.371	0.059	1.3966	-0.0495	1.3742	0.0545	1.3774	-0.0576	1.3818	0.063
			1.3724	-0.0525	1.372	0.059	1.3976	-0.048	1.375	0.0545	1.3782	-0.0576	1.3828	0.063
			1.373	-0.0525	1.373	0.059	1.3984	-0.048	1.376	0.0545	1.3792	-0.0576	1.3838	0.063
			1.374	-0.0525	1.3736	0.059	1.3994	-0.048	1.377	0.0545	1.38	-0.0576	1.3848	0.063
			1.375	-0.051	1.3746	0.059	1.4002	-0.0465	1.3776	0.0525	1.3808	-0.0576	1.3858	0.0612
			1.376	-0.051	1.3754	0.059	1.401	-0.0465	1.3786	0.0525	1.3816	-0.0522	1.3866	0.0612
			1.377	-0.0525	1.3764	0.059	1.402	-0.0465	1.3794	0.0525	1.3826	-0.0522	1.3876	0.0612
			1.3778	-0.0525	1.3774	0.059	1.403	-0.0465	1.3804	0.0525	1.3836	-0.0522	1.3884	0.0612
			1.3788	-0.0525	1.3782	0.059	1.404	-0.048	1.3814	0.0525	1.3846	-0.0522	1.3892	0.0612
			1.3796	-0.0525	1.379	0.059	1.405	-0.048	1.3822	0.0545	1.3856	-0.054	1.3902	0.0612
			1.3804	-0.0525	1.38	0.059	1.406	-0.048	1.3832	0.0545	1.3864	-0.054	1.391	0.0612
			1.3814	-0.0525	1.3808	0.059	1.4068	-0.048	1.384	0.0545	1.3874	-0.054	1.3918	0.0612
			1.3822	-0.0525	1.3816	0.059	1.4076	-0.0435	1.385	0.056	1.3882	-0.0558	1.3926	0.063
			1.383	-0.0525	1.3826	0.059	1.4086	-0.0435	1.386	0.056	1.389	-0.0558	1.3936	0.063
			1.384	-0.0525	1.3834	0.059	1.4096	-0.0435	1.3868	0.0545	1.3898	-0.0522	1.3946	0.063
			1.3848	-0.0525	1.3842	0.059	1.4104	-0.0435	1.3878	0.0545	1.3906	-0.0522	1.3954	0.0612
			1.3858	-0.051	1.3852	0.059	1.4114	-0.0435	1.3886	0.0545	1.3914	-0.0522	1.3962	0.0612
			1.3868	-0.051	1.386	0.059	1.4124	-0.0435	1.3896	0.0545	1.3924	-0.0522	1.3972	0.0612
			1.3876	-0.051	1.387	0.059	1.4134	-0.0435	1.3904	0.0545	1.3932	-0.0522	1.398	0.0612
			1.3886	-0.051	1.388	0.059	1.4142	-0.0435	1.3912	0.0525	1.3942	-0.0522	1.399	0.0612
			1.3896	-0.051	1.3888	0.059	1.4152	-0.0435	1.392	0.0525	1.395	-0.0522	1.4	0.0612
			1.3904	-0.051	1.3898	0.059	1.416	-0.048	1.393	0.0525	1.396	-0.0522	1.4008	0.0612
			1.3912	-0.051	1.3906	0.059	1.417	-0.048	1.394	0.0525	1.3968	-0.0522	1.4016	0.0612
			1.3922	-0.0525	1.3914	0.059	1.4178	-0.0495	1.3948	0.0525	1.3978	-0.0522	1.4028	0.0612
			1.3932	-0.0525	1.3924	0.059	1.4186	-0.0495	1.3956	0.0545	1.3988	-0.0522	1.4038	0.063
			1.394	-0.0525	1.3932	0.059	1.4196	-0.0495	1.3966	0.0545	1.3994	-0.0522	1.4044	0.063
			1.395	-0.0525	1.3942	0.059	1.4204	-0.0435	1.3974	0.0545	1.4002	-0.0522	1.4054	0.063
			1.3958	-0.051	1.395	0.059	1.4212	-0.0435	1.3984	0.0545	1.4012	-0.0522	1.4062	0.063
			1.3966	-0.051	1.3958	0.059	1.422	-0.0435	1.3994	0.0545	1.4022	-0.0522	1.4072	0.063
			1.3978	-0.051	1.3968	0.059	1.4228	-0.0435	1.4	0.0545	1.4028	-0.0558	1.408	0.063
			1.3986	-0.051	1.3976	0.059	1.4238	-0.0435	1.401	0.0545	1.4038	-0.0558	1.409	0.0612
			1.3994	-0.051	1.3984	0.059	1.4246	-0.048	1.402	0.0545	1.4048	-0.0558	1.4098	0.0612
			1.4004	-0.0525	1.3992	0.059	1.4254	-0.048	1.4028	0.0545	1.4058	-0.0558	1.4106	0.0612
			1.4012	-0.0525	1.4002	0.059	1.4264	-0.048	1.4036	0.0545	1.407	-0.0558	1.4116	0.0612
			1.4022	-0.0525	1.401	0.059	1.4274	-0.048	1.4046	0.0545	1.4078	-0.0558	1.4124	0.0612
			1.403	-0.0525	1.402	0.059	1.4284	-0.0495	1.4058	0.0545	1.4088	-0.0558	1.4134	0.0612
			1.404	-0.0525	1.403	0.059	1.4292	-0.048	1.4066	0.0545	1.4096	-0.0576	1.4142	0.0612
			1.4048	-0.0525	1.4036	0.059	1.43	-0.048	1.4076	0.0545	1.4104	-0.0576	1.415	0.0612
			1.4058	-0.0525	1.4046	0.059	1.431	-0.048	1.4084	0.0545	1.4114	-0.0576	1.416	0.0612
			1.4068	-0.0525	1.4056	0.059	1.432	-0.048	1.4092	0.056	1.4122	-0.0576	1.417	0.063
			1.4076	-0.0525	1.4064	0.059	1.4328	-0.048	1.4102	0.056	1.413	-0.0576	1.418	0.063
			1.4086	-0.0525	1.4072	0.059	1.4338	-0.0495	1.411	0.0545	1.414	-0.0558	1.4188	0.063
			1.4094	-0.0525	1.4082	0.059	1.4346	-0.0495	1.412	0.0545	1.4148	-0.0558	1.4196	0.063
			1.4104	-0.0525	1.409	0.059	1.4356	-0.0495	1.4128	0.056	1.4158	-0.0558	1.4206	0.063
			1.4114	-0.0525	1.41	0.059	1.4366	-0.048	1.4138	0.0525	1.4166	-0.0576	1.4214	0.063
			1.412	-0.0525	1.411	0.059	1.4376	-0.048	1.4146	0.0525	1.4174	-0.0576	1.4224	0.0612
			1.413	-0.0525	1.4116	0.059	1.4384	-0.0435	1.4154	0.0525	1.4184	-0.0576	1.4232	0.0612
			1.4138	-0.0525	1.4126	0.0605	1.4392	-0.048	1.4164	0.0525	1.4194	-0.0576	1.424	0.0612
			1.4148	-0.051	1.4134	0.0605	1.4402	-0.048	1.4174	0.0525	1.4202	-0.0576	1.4248	0.0612
			1.4156	-0.051	1.4144	0.0605	1.4414	-0.0435	1.4182	0.0525	1.4212	-0.0558	1.426	0.0612
			1.4164	-0.051	1.4152	0.0605	1.4424	-0.0435	1.4192	0.0525	1.4222	-0.0522	1.4268	0.063
			1.4174	-0.051	1.416	0.0605	1.4432	-0.0435	1.4198	0.0545	1.423	-0.0522	1.4276	0.063
			1.418	-0.051	1.417	0.0605	1.4442	-0.0435	1.4208	0.0545	1.424	-0.0558	1.4286	0.063
			1.419	-0.0525	1.4178	0.059	1.4452	-0.0435	1.4218	0.0525	1.4248	-0.0558	1.4296	0.063
			1.4198	-0.0525	1.4186	0.059	1.446	-0.0435	1.4228	0.0545	1.4256	-0.0522	1.4304	0.063
			1.4206	-0.0525	1.4196	0.059	1.447	-0.0435	1.4236	0.0545	1.427	-0.0522	1.4314	0.063
			1.4216	-0.0525	1.4204	0.059	1.4478	-0.045	1.4244	0.0545	1.4278	-0.0558	1.4324	0.063
			1.4226	-0.0525	1.4212	0.059	1.4488	-0.045	1.4254	0.0545	1.4288	-0.054	1.4332	0.063
			1.4234	-0.051	1.4222	0.059	1.4496	-0.045	1.4262	0.056	1.4298	-0.054	1.434	0.063
			1.4244	-0.051	1.423	0.059	1.4504	-0.045	1.427	0.056	1.4306	-0.054	1.435	0.063
			1.4254	-0.0525	1.424	0.059	1.4514	-0.045	1.428	0.056	1.4316	-0.054	1.436	0.063
			1.4262	-0.0525	1.425	0.059	1.4522	-0.045	1.4288	0.0545	1.4324	-0.0504	1.4368	0.063
			1.427	-0.0525	1.4258	0.059	1.4528	-0.045	1.4298	0.0545	1.4334	-0.0504	1.4382	0.063
			1.4278	-0.0525	1.4266	0.059	1.4538	-0.045	1.4306	0.0545	1.434	-0.0504	1.439	0.063
			1.4286	-0.0525	1.4276	0.059	1.4548	-0.045	1.4314	0.0545	1.4352	-0.0522	1.44	0.0612
			1.4296	-0.0525	1.4284	0.059	1.4556	-0.048	1.4324	0.0525	1.4358	-0.0522	1.441	0.0612
			1.4304	-0.0525	1.4292	0.059	1.4564	-0.0435	1.4332	0.0525	1.4368	-0.0522	1.442	0.063
			1.4314	-0.0525	1.4302	0.059	1.4574	-0.0495	1.434	0.0525	1.4378	-0.0522	1.443	0.063
			1.432	-0.051	1.4312	0.059	1.4582	-0.0495	1.435	0.0545	1.4388	-0.0522	1.444	0.063
			1.433	-0.051	1.432	0.059	1.459	-0.045	1.4358	0.0545	1.4396	-0.0522	1.4448	0.0654
			1.434	-0.0525	1.4328	0.059	1.46	-0.045	1.4368	0.0545	1.4404	-0.0522	1.4456	0.0654
			1.4348	-0.0525	1.4336	0.059	1.4608	-0.045	1.4374	0.0545	1.4414	-0.0522	1.4466	0.063
			1.436	-0.0525	1.4346	0.059	1.4618	-0.045	1.4384	0.0525	1.4424	-0.0522	1.4476	0.063
			1.4368	-0.0525	1.4354	0.059	1.4628	-0.045	1.4394	0.0525	1.4432	-0.0522	1.4486	0.063
			1.4376	-0.0525	1.4362	0.059	1.464	-0.045	1.4402	0.0525	1.4442	-0.0576	1.4494	0.063
			1.4386	-0.0525	1.4372	0.059	1.4648	-0.045	1.4412	0.0525	1.4452	-0.0576	1.4504	0.063
			1.4394	-0.0525	1.4382	0.059	1.4656	-0.048	1.442	0.0525	1.446	-0.0576	1.4514	0.063
			1.4402	-0.0525	1.439	0.059	1.4666	-0.048	1.443	0.0525	1.447	-0.0576	1.4522	0.063
			1.441	-0.0525	1.4398	0.059	1.4674	-0.0495	1.444	0.0545	1.4478	-0.0576	1.4532	0.063
			1.442	-0.0525	1.4408	0.059	1.4682	-0.0495	1.4448	0.0545	1.4486	-0.0576	1.4544	0.0654
			1.443	-0.0495	1.4416	0.059	1.469	-0.048	1.4456	0.0545	1.4496	-0.0576	1.4552	0.0654
			1.4438	-0.0495	1.4426	0.059	1.47	-0.0495	1.4464	0.0545	1.4504	-0.0558	1.4562	0.0654
			1.4448	-0.051	1.4436	0.059	1.471	-0.0495	1.4472	0.0545	1.4514	-0.0558	1.457	0.063
			1.4456	-0.051	1.4444	0.059	1.4718	-0.045	1.4482	0.0545	1.4522	-0.0558	1.458	0.063
			1.4464	-0.0495	1.4454	0.059	1.4726	-0.045	1.449	0.0545	1.453	-0.0558	1.4588	0.063
			1.4474	-0.051	1.4464	0.0605	1.4736	-0.0465	1.45	0.0545	1.454	-0.0558	1.4598	0.063
			1.4482	-0.051	1.447	0.0605	1.4744	-0.045	1.4508	0.0545	1.455	-0.0522	1.4608	0.063
			1.4492	-0.051	1.448	0.0605	1.4754	-0.045	1.4516	0.0545	1.4558	-0.0522	1.4618	0.063
			1.45	-0.051	1.449	0.0605	1.4762	-0.045	1.4526	0.0545	1.4566	-0.0522	1.4626	0.063
			1.451	-0.051	1.4498	0.0605	1.477	-0.045	1.4534	0.0545	1.4576	-0.0504	1.4636	0.063
			1.4518	-0.0525	1.4508	0.0605	1.478	-0.045	1.4544	0.0545	1.4586	-0.0504	1.4644	0.063
			1.4526	-0.0525	1.4514	0.0605	1.4788	-0.048	1.4554	0.0545	1.4594	-0.0504	1.4654	0.063
			1.4538	-0.0525	1.4524	0.0605	1.4798	-0.048	1.4562	0.0545	1.4602	-0.0522	1.4664	0.063
			1.4548	-0.0525	1.4534	0.0605	1.4806	-0.048	1.4572	0.0545	1.4612	-0.0522	1.4676	0.063
			1.4556	-0.0525	1.4542	0.0605	1.4816	-0.048	1.458	0.0545	1.4622	-0.0522	1.4684	0.063
			1.4564	-0.051	1.455	0.0605	1.4826	-0.048	1.4588	0.0525	1.4632	-0.0522	1.4694	0.063
			1.4574	-0.051	1.456	0.0605	1.4834	-0.045	1.4598	0.0525	1.4642	-0.0558	1.4704	0.063
			1.4582	-0.051	1.457	0.0605	1.4844	-0.045	1.4608	0.0525	1.465	-0.0576	1.4716	0.063
			1.459	-0.051	1.4578	0.0605	1.4854	-0.045	1.4614	0.0525	1.4658	-0.0576	1.4726	0.063
			1.46	-0.051	1.4588	0.059	1.4862	-0.045	1.4624	0.0525	1.4666	-0.0576	1.4736	0.063
			1.4608	-0.0525	1.4596	0.059	1.487	-0.045	1.4632	0.0525	1.4676	-0.0576	1.4744	0.0654
			1.4618	-0.0525	1.4606	0.059	1.488	-0.0435	1.464	0.0525	1.4686	-0.0576	1.4754	0.0654
			1.4626	-0.0525	1.4616	0.059	1.4892	-0.0435	1.465	0.0525	1.4696	-0.0576	1.4764	0.0654
			1.4636	-0.0525	1.4624	0.059	1.4902	-0.0435	1.466	0.0525	1.4704	-0.0576	1.4772	0.0654
			1.4644	-0.051	1.4632	0.0605	1.4912	-0.045	1.4668	0.0525	1.4712	-0.054	1.4782	0.0654
			1.4652	-0.051	1.4642	0.0605	1.492	-0.045	1.4678	0.0525	1.472	-0.054	1.4792	0.0654
			1.4662	-0.051	1.465	0.0605	1.493	-0.045	1.4686	0.0525	1.473	-0.0576	1.48	0.0654
			1.467	-0.051	1.466	0.0605	1.4938	-0.045	1.4694	0.0525	1.4738	-0.0576	1.481	0.0654
			1.4678	-0.051	1.4668	0.0605	1.4948	-0.045	1.4704	0.0545	1.4748	-0.0576	1.482	0.063
			1.4688	-0.051	1.4676	0.0605	1.4956	-0.048	1.4712	0.0545	1.4758	-0.0576	1.483	0.063
			1.4696	-0.051	1.4686	0.0605	1.4966	-0.048	1.472	0.0545	1.4766	-0.0576	1.4838	0.063
			1.4706	-0.0525	1.4694	0.0605	1.4974	-0.048	1.4728	0.0545	1.4774	-0.0576	1.4848	0.063
			1.4714	-0.0525	1.4704	0.0605	1.4982	-0.048	1.4738	0.0545	1.4784	-0.054	1.4858	0.0612
			1.4722	-0.0525	1.4714	0.0605	1.499	-0.048	1.4746	0.0545	1.4792	-0.054	1.4866	0.0612
			1.4732	-0.0525	1.4724	0.0605	1.5	-0.045	1.4754	0.0545	1.4802	-0.054	1.4876	0.0612
			1.4738	-0.0525	1.4732	0.0605	1.501	-0.045	1.4764	0.0545	1.481	-0.054	1.4884	0.0612
			1.4748	-0.0525	1.474	0.0605	1.5018	-0.045	1.4772	0.0525	1.4818	-0.0558	1.4892	0.0612
			1.4758	-0.0525	1.4748	0.0605	1.5028	-0.045	1.4782	0.0525	1.4828	-0.0558	1.4902	0.0612
			1.4766	-0.0525	1.4758	0.0605	1.5038	-0.045	1.479	0.0525	1.4836	-0.0558	1.4912	0.0654
			1.4774	-0.0525	1.4766	0.0605	1.5048	-0.045	1.4798	0.0525	1.4846	-0.0558	1.4922	0.0654
			1.4784	-0.0525	1.4774	0.0605	1.5056	-0.045	1.4808	0.0525	1.4858	-0.0558	1.4928	0.0654
			1.4792	-0.0525	1.4784	0.0605	1.5064	-0.0465	1.4816	0.0525	1.4866	-0.0558	1.4938	0.063
			1.4802	-0.0525	1.4794	0.0605	1.5074	-0.0465	1.4824	0.0525	1.4874	-0.0594	1.4946	0.063
			1.481	-0.0525	1.48	0.0605	1.5082	-0.0495	1.4834	0.0525	1.4884	-0.0594	1.4956	0.063
			1.4818	-0.0525	1.4812	0.0605	1.5092	-0.0465	1.484	0.0525	1.4892	-0.0594	1.4966	0.063
			1.4826	-0.0525	1.482	0.0605	1.51	-0.0465	1.485	0.0545	1.49	-0.0594	1.4974	0.063
			1.4836	-0.051	1.4828	0.0605	1.5108	-0.048	1.486	0.0545	1.4912	-0.0594	1.4984	0.063
			1.4846	-0.051	1.484	0.0605	1.5118	-0.048	1.4866	0.0525	1.492	-0.0594	1.4992	0.063
			1.4854	-0.051	1.485	0.062	1.5128	-0.045	1.4876	0.0525	1.493	-0.0594	1.5002	0.063
			1.4862	-0.051	1.4858	0.062	1.5136	-0.045	1.4886	0.0525	1.4938	-0.0576	1.501	0.063
			1.4872	-0.051	1.4868	0.062	1.5146	-0.045	1.4896	0.0525	1.4946	-0.0576	1.502	0.063
			1.4878	-0.051	1.4878	0.0605	1.5156	-0.045	1.4904	0.0525	1.4956	-0.0576	1.5028	0.063
			1.489	-0.051	1.4886	0.0605	1.5164	-0.0435	1.4916	0.0525	1.4966	-0.0522	1.5038	0.063
			1.4898	-0.051	1.4896	0.0605	1.5172	-0.0435	1.4922	0.0525	1.4974	-0.0522	1.5046	0.063
			1.4906	-0.051	1.4904	0.0605	1.518	-0.051	1.4932	0.0525	1.4982	-0.0522	1.5056	0.063
			1.4914	-0.051	1.4914	0.0605	1.5192	-0.0435	1.4942	0.0525	1.4992	-0.0522	1.5064	0.063
			1.4924	-0.051	1.4922	0.0605	1.52	-0.0435	1.495	0.0525	1.5	-0.0522	1.5074	0.063
			1.4934	-0.051	1.493	0.0605	1.521	-0.0495	1.4958	0.0525	1.5008	-0.054	1.5082	0.063
			1.494	-0.051	1.494	0.0605	1.522	-0.0495	1.4968	0.0525	1.5018	-0.054	1.5094	0.063
			1.495	-0.051	1.495	0.0605	1.523	-0.048	1.4978	0.0545	1.5028	-0.054	1.51	0.063
			1.496	-0.051	1.4958	0.0605	1.5238	-0.048	1.4986	0.0545	1.504	-0.054	1.511	0.063
			1.4968	-0.0495	1.4968	0.0605	1.525	-0.048	1.4994	0.0545	1.5048	-0.054	1.5118	0.063
			1.4976	-0.0495	1.4978	0.0605	1.5258	-0.045	1.5004	0.0525	1.5058	-0.0576	1.5126	0.063
			1.4986	-0.051	1.4986	0.0605	1.5268	-0.045	1.5012	0.0525	1.5066	-0.0576	1.5134	0.063
			1.4994	-0.051	1.4996	0.0605	1.5276	-0.045	1.5022	0.0525	1.5076	-0.0576	1.5144	0.063
			1.5002	-0.051	1.5004	0.0605	1.5286	-0.048	1.503	0.056	1.5086	-0.0576	1.5152	0.063
			1.5014	-0.051	1.5014	0.0605	1.5294	-0.048	1.5038	0.056	1.5092	-0.0576	1.5162	0.063
			1.5022	-0.051	1.5024	0.0605	1.5306	-0.048	1.5048	0.056	1.5102	-0.0522	1.5172	0.063
			1.503	-0.051	1.5032	0.0605	1.5316	-0.048	1.5054	0.056	1.511	-0.0522	1.518	0.063
			1.504	-0.051	1.504	0.0605	1.5322	-0.045	1.5064	0.0545	1.5118	-0.0522	1.5188	0.063
			1.5048	-0.051	1.505	0.0605	1.5332	-0.045	1.5074	0.0545	1.5128	-0.0522	1.5196	0.063
			1.5058	-0.051	1.5058	0.0605	1.534	-0.045	1.5082	0.0545	1.5138	-0.0576	1.5206	0.063
			1.5066	-0.051	1.5066	0.0605	1.5348	-0.045	1.5092	0.0545	1.5146	-0.0576	1.5214	0.063
			1.5074	-0.0525	1.5076	0.0605	1.5358	-0.045	1.51	0.0545	1.5156	-0.0576	1.5222	0.063
			1.5084	-0.0525	1.5084	0.0605	1.5366	-0.045	1.5108	0.0545	1.5166	-0.054	1.523	0.063
			1.5092	-0.0525	1.5094	0.0605	1.5376	-0.045	1.5118	0.0545	1.5174	-0.054	1.524	0.063
			1.5102	-0.0525	1.5104	0.0605	1.5386	-0.045	1.5126	0.056	1.518	-0.054	1.525	0.063
			1.511	-0.0525	1.5114	0.0605	1.5394	-0.045	1.5134	0.056	1.519	-0.0522	1.5258	0.063
			1.512	-0.0545	1.5122	0.0605	1.5404	-0.045	1.5144	0.0545	1.52	-0.0522	1.5266	0.0654
			1.513	-0.0545	1.5132	0.0605	1.5412	-0.045	1.5152	0.056	1.5208	-0.0522	1.5276	0.0654
			1.5138	-0.0545	1.514	0.0605	1.542	-0.045	1.516	0.056	1.5218	-0.0522	1.5286	0.0654
			1.5148	-0.0545	1.515	0.0605	1.543	-0.045	1.5168	0.0545	1.5226	-0.0522	1.5294	0.063
			1.5158	-0.0525	1.5158	0.0605	1.5438	-0.045	1.5176	0.0545	1.5236	-0.0576	1.5302	0.063
			1.5168	-0.051	1.5168	0.0605	1.5448	-0.045	1.5186	0.056	1.5244	-0.0576	1.5312	0.063
			1.5178	-0.051	1.5176	0.0605	1.5456	-0.045	1.5198	0.056	1.5254	-0.0576	1.5322	0.063
			1.5186	-0.0525	1.5186	0.0605	1.5464	-0.045	1.5208	0.056	1.5264	-0.0576	1.533	0.063
			1.5196	-0.0525	1.5196	0.0605	1.5474	-0.045	1.5218	0.056	1.5272	-0.0504	1.5338	0.063
			1.5206	-0.051	1.5204	0.0605	1.5484	-0.045	1.5226	0.056	1.528	-0.0504	1.5348	0.063
			1.5214	-0.051	1.5212	0.0605	1.5492	-0.045	1.5236	0.0545	1.529	-0.0504	1.5358	0.0654
			1.5224	-0.051	1.5224	0.0605	1.5502	-0.0495	1.5244	0.0545	1.5298	-0.0558	1.5366	0.0654
			1.5232	-0.051	1.5232	0.0605	1.551	-0.0495	1.5254	0.0545	1.5308	-0.0558	1.5376	0.0654
			1.524	-0.051	1.524	0.0605	1.5518	-0.0495	1.5262	0.0545	1.5318	-0.0558	1.5382	0.0654
			1.525	-0.051	1.525	0.062	1.5528	-0.048	1.5272	0.0545	1.5326	-0.054	1.5392	0.0654
			1.5258	-0.051	1.526	0.062	1.5538	-0.048	1.5282	0.0545	1.5334	-0.054	1.5402	0.0654
			1.5268	-0.051	1.5268	0.062	1.5546	-0.048	1.5288	0.0545	1.5344	-0.054	1.541	0.0654
			1.5274	-0.051	1.5278	0.062	1.5556	-0.048	1.5298	0.0545	1.5354	-0.0522	1.5418	0.063
			1.5284	-0.051	1.5288	0.062	1.5564	-0.048	1.5306	0.056	1.5362	-0.0522	1.5428	0.063
			1.5294	-0.051	1.5296	0.062	1.5572	-0.045	1.5314	0.056	1.5372	-0.0558	1.5436	0.0654
			1.5302	-0.0525	1.5306	0.062	1.5584	-0.045	1.5324	0.056	1.5382	-0.0558	1.5446	0.0672
			1.531	-0.0525	1.5314	0.062	1.5594	-0.045	1.5332	0.056	1.539	-0.0576	1.5454	0.0672
			1.532	-0.0545	1.5324	0.062	1.5602	-0.048	1.5342	0.056	1.54	-0.0576	1.5462	0.0672
			1.5328	-0.0545	1.5334	0.062	1.5612	-0.048	1.5352	0.056	1.541	-0.0576	1.547	0.0672
			1.5336	-0.0525	1.5344	0.062	1.562	-0.048	1.536	0.056	1.542	-0.0594	1.548	0.0672
			1.5346	-0.0525	1.535	0.062	1.563	-0.048	1.5368	0.056	1.5428	-0.0594	1.5486	0.0654
			1.5354	-0.0525	1.536	0.062	1.564	-0.048	1.5378	0.056	1.5438	-0.0522	1.5496	0.0654
			1.5362	-0.051	1.5368	0.062	1.5648	-0.048	1.5386	0.056	1.5446	-0.0522	1.5504	0.0654
			1.537	-0.051	1.5378	0.062	1.5658	-0.048	1.5394	0.056	1.5456	-0.0576	1.5514	0.0654
			1.538	-0.051	1.5386	0.062	1.5668	-0.0495	1.5402	0.056	1.5464	-0.0576	1.5522	0.063
			1.539	-0.051	1.5394	0.062	1.5676	-0.0495	1.5412	0.0575	1.5472	-0.0576	1.553	0.063
			1.5398	-0.051	1.5404	0.062	1.5684	-0.0495	1.542	0.0575	1.5482	-0.0576	1.554	0.063
			1.5408	-0.051	1.5414	0.062	1.5694	-0.0495	1.543	0.0575	1.549	-0.0576	1.555	0.063
			1.5416	-0.051	1.5422	0.062	1.5702	-0.0495	1.5438	0.0575	1.5498	-0.054	1.5558	0.063
			1.5424	-0.051	1.543	0.062	1.571	-0.0495	1.5448	0.0575	1.5508	-0.054	1.5566	0.063
			1.5434	-0.0545	1.544	0.062	1.572	-0.0495	1.5456	0.0575	1.5518	-0.054	1.5576	0.0654
			1.5442	-0.0545	1.5448	0.062	1.5728	-0.0495	1.5464	0.0575	1.5524	-0.0522	1.5584	0.0654
			1.545	-0.0545	1.5458	0.062	1.5738	-0.0495	1.5474	0.056	1.5534	-0.0522	1.5594	0.0654
			1.546	-0.0545	1.5466	0.0635	1.5748	-0.0495	1.5482	0.056	1.5544	-0.0558	1.5602	0.0654
			1.547	-0.0525	1.5474	0.0635	1.5756	-0.0495	1.5492	0.0575	1.5552	-0.0522	1.561	0.0654
			1.5478	-0.051	1.5488	0.0635	1.5764	-0.0495	1.5502	0.0575	1.5562	-0.0522	1.562	0.0654
			1.5488	-0.051	1.5498	0.0635	1.5776	-0.045	1.5508	0.0575	1.557	-0.0522	1.5628	0.0654
			1.5496	-0.051	1.5506	0.0635	1.5782	-0.045	1.5518	0.0575	1.5578	-0.0522	1.5636	0.0654
			1.5508	-0.051	1.5514	0.0635	1.5792	-0.045	1.5528	0.0575	1.5588	-0.0522	1.5646	0.0654
			1.5516	-0.051	1.5524	0.0635	1.58	-0.0435	1.5536	0.0575	1.5598	-0.0522	1.5654	0.0654
			1.5524	-0.051	1.5534	0.0635	1.581	-0.0435	1.5544	0.056	1.5606	-0.0522	1.5664	0.0654
			1.5534	-0.051	1.5542	0.0635	1.582	-0.0435	1.5554	0.056	1.5614	-0.0576	1.5674	0.0654
			1.5544	-0.051	1.5552	0.0635	1.5828	-0.0435	1.5562	0.056	1.5624	-0.0576	1.5682	0.0654
			1.5556	-0.051	1.556	0.0635	1.5836	-0.0435	1.5572	0.056	1.5634	-0.054	1.569	0.0654
			1.5564	-0.051	1.557	0.0635	1.5846	-0.045	1.558	0.056	1.5642	-0.054	1.57	0.0654
			1.5572	-0.051	1.5578	0.0635	1.5854	-0.045	1.5588	0.056	1.565	-0.0576	1.5708	0.0654
			1.558	-0.051	1.5588	0.0635	1.5864	-0.045	1.5598	0.056	1.566	-0.054	1.5718	0.0654
			1.559	-0.051	1.5598	0.0635	1.5872	-0.045	1.5608	0.056	1.567	-0.054	1.5728	0.0654
			1.5596	-0.051	1.5606	0.0635	1.588	-0.048	1.5616	0.056	1.5676	-0.0576	1.5738	0.0654
			1.5606	-0.0525	1.5614	0.0635	1.589	-0.0435	1.5624	0.0545	1.5686	-0.0576	1.5746	0.0672
			1.5614	-0.0525	1.5624	0.0635	1.59	-0.0435	1.5634	0.0545	1.5694	-0.0576	1.5756	0.0672
			1.5624	-0.0525	1.5632	0.0635	1.5908	-0.045	1.5642	0.0545	1.5704	-0.0576	1.5762	0.0672
			1.563	-0.0525	1.5642	0.0635	1.5918	-0.045	1.565	0.056	1.5714	-0.0576	1.5772	0.0672
			1.5642	-0.0525	1.5652	0.065	1.5928	-0.045	1.5662	0.056	1.5722	-0.054	1.5782	0.0654
			1.565	-0.0525	1.566	0.065	1.5936	-0.045	1.567	0.0575	1.573	-0.054	1.579	0.0654
			1.566	-0.0525	1.5668	0.0635	1.5946	-0.045	1.568	0.0575	1.574	-0.054	1.5798	0.0654
			1.5668	-0.0525	1.5678	0.0635	1.5954	-0.048	1.569	0.056	1.575	-0.0522	1.5808	0.0672
			1.5676	-0.0525	1.5688	0.0635	1.5962	-0.0435	1.5696	0.0575	1.5758	-0.0522	1.5816	0.0672
			1.5684	-0.0525	1.5696	0.0635	1.5972	-0.0435	1.5706	0.0575	1.5766	-0.0576	1.5824	0.0672
			1.5694	-0.051	1.5704	0.0635	1.5984	-0.048	1.5714	0.056	1.5776	-0.0576	1.5834	0.0672
			1.5702	-0.051	1.5712	0.0635	1.5992	-0.048	1.5722	0.056	1.5784	-0.0576	1.5842	0.0672
			1.5712	-0.0525	1.5722	0.065	1.6002	-0.0495	1.5732	0.056	1.5794	-0.0576	1.585	0.0672
			1.572	-0.0525	1.5732	0.065	1.601	-0.0495	1.574	0.056	1.5802	-0.0576	1.586	0.0672
			1.5728	-0.051	1.574	0.065	1.6018	-0.0495	1.5748	0.056	1.581	-0.054	1.5868	0.0672
			1.5738	-0.051	1.5748	0.065	1.6028	-0.0495	1.5758	0.0545	1.582	-0.054	1.5878	0.0672
			1.5746	-0.051	1.5756	0.065	1.6036	-0.0495	1.5766	0.0545	1.5828	-0.054	1.5886	0.0654
			1.5754	-0.051	1.5764	0.065	1.6048	-0.0435	1.5776	0.056	1.5838	-0.054	1.5896	0.0654
			1.5764	-0.051	1.5774	0.065	1.6056	-0.0435	1.5784	0.056	1.5848	-0.054	1.5904	0.0654
			1.5774	-0.051	1.5784	0.065	1.6064	-0.0435	1.5792	0.056	1.5856	-0.054	1.5912	0.0672
			1.5782	-0.051	1.5792	0.065	1.6074	-0.045	1.5802	0.056	1.5866	-0.054	1.5922	0.0672
			1.5792	-0.051	1.5802	0.065	1.6084	-0.045	1.581	0.056	1.5874	-0.0522	1.593	0.0672
			1.58	-0.051	1.5812	0.065	1.6092	-0.0465	1.5818	0.056	1.5882	-0.0522	1.594	0.0672
			1.581	-0.051	1.5822	0.065	1.61	-0.048	1.5828	0.056	1.5892	-0.0522	1.5948	0.0672
			1.5818	-0.051	1.583	0.065	1.611	-0.048	1.5836	0.056	1.5902	-0.0576	1.5956	0.0672
			1.5828	-0.051	1.584	0.065	1.6118	-0.048	1.5846	0.0575	1.591	-0.0576	1.5964	0.0672
			1.5836	-0.051	1.585	0.065	1.6128	-0.048	1.5854	0.0575	1.5918	-0.0576	1.5972	0.0672
			1.5844	-0.051	1.5858	0.065	1.6138	-0.048	1.5864	0.056	1.5928	-0.0576	1.5984	0.0672
			1.5852	-0.051	1.5868	0.065	1.6146	-0.048	1.5872	0.056	1.5936	-0.0576	1.5992	0.0672
			1.5862	-0.051	1.5876	0.065	1.6156	-0.048	1.588	0.0545	1.5944	-0.0576	1.6002	0.0672
			1.5872	-0.0495	1.5886	0.065	1.6164	-0.0465	1.589	0.0545	1.5954	-0.0576	1.601	0.0672
			1.588	-0.0495	1.5894	0.065	1.6172	-0.0465	1.59	0.0545	1.5962	-0.0576	1.602	0.069
			1.5892	-0.0495	1.5902	0.065	1.6182	-0.0465	1.5908	0.056	1.5972	-0.0576	1.603	0.069
			1.59	-0.0495	1.591	0.065	1.6192	-0.0465	1.5916	0.056	1.5982	-0.0576	1.6038	0.069
			1.5908	-0.051	1.592	0.065	1.6202	-0.0465	1.5926	0.0575	1.599	-0.0576	1.6048	0.069
			1.5918	-0.051	1.593	0.065	1.621	-0.0495	1.5934	0.0575	1.6	-0.0576	1.6056	0.069
			1.5926	-0.051	1.594	0.065	1.622	-0.0495	1.5942	0.0575	1.6008	-0.0576	1.6068	0.069
			1.5936	-0.051	1.5948	0.065	1.6228	-0.0495	1.595	0.0575	1.6016	-0.0576	1.6076	0.069
			1.5946	-0.051	1.5956	0.065	1.6238	-0.0495	1.596	0.0575	1.6028	-0.0576	1.6086	0.0672
			1.5954	-0.0525	1.5966	0.065	1.6248	-0.0495	1.5968	0.0575	1.6036	-0.0576	1.6094	0.069
			1.5964	-0.0525	1.5974	0.065	1.6256	-0.048	1.5978	0.0575	1.6044	-0.0576	1.6104	0.069
			1.5972	-0.0525	1.5984	0.065	1.6266	-0.048	1.5986	0.0575	1.6054	-0.054	1.6112	0.069
			1.598	-0.0525	1.5994	0.0665	1.6276	-0.048	1.5996	0.0575	1.6062	-0.054	1.612	0.069
			1.599	-0.0525	1.6002	0.0665	1.6284	-0.0495	1.6006	0.0575	1.6072	-0.054	1.613	0.069
			1.5998	-0.051	1.601	0.0665	1.6292	-0.0495	1.6014	0.0575	1.6082	-0.0522	1.6138	0.069
			1.6008	-0.051	1.602	0.0665	1.6302	-0.0495	1.6022	0.0575	1.6092	-0.0522	1.6146	0.069
			1.6016	-0.051	1.6028	0.0665	1.631	-0.0495	1.6032	0.0575	1.61	-0.0522	1.6156	0.069
			1.6024	-0.051	1.6038	0.0665	1.632	-0.0495	1.6038	0.0575	1.6112	-0.0522	1.6166	0.069
			1.6036	-0.051	1.6046	0.0665	1.633	-0.0495	1.6048	0.0575	1.6122	-0.0522	1.6174	0.069
			1.6044	-0.051	1.6056	0.0665	1.6338	-0.0495	1.6056	0.0575	1.613	-0.0522	1.6184	0.069
			1.6052	-0.051	1.6064	0.0665	1.6348	-0.0495	1.6066	0.0575	1.614	-0.0522	1.6192	0.069
			1.606	-0.051	1.6074	0.0665	1.6356	-0.0495	1.6076	0.056	1.615	-0.0522	1.62	0.0672
			1.607	-0.051	1.608	0.0665	1.6364	-0.048	1.6084	0.056	1.6158	-0.0522	1.621	0.0672
			1.6078	-0.051	1.609	0.0665	1.6374	-0.048	1.6092	0.056	1.6166	-0.0576	1.6216	0.0672
			1.6086	-0.051	1.61	0.0665	1.6384	-0.048	1.6102	0.0575	1.6176	-0.0522	1.6226	0.069
			1.6096	-0.051	1.6108	0.0665	1.6392	-0.0495	1.611	0.0575	1.6184	-0.0522	1.6236	0.069
			1.6104	-0.051	1.6116	0.0665	1.6402	-0.0495	1.612	0.0575	1.6194	-0.0576	1.6244	0.069
			1.6112	-0.051	1.6126	0.0665	1.641	-0.0495	1.6128	0.0575	1.6202	-0.0576	1.6252	0.069
			1.6122	-0.051	1.6134	0.0665	1.642	-0.045	1.6136	0.0575	1.6212	-0.0522	1.626	0.069
			1.613	-0.051	1.6144	0.068	1.643	-0.045	1.6146	0.056	1.622	-0.0576	1.627	0.0672
			1.6138	-0.051	1.6152	0.068	1.6438	-0.045	1.6154	0.056	1.6228	-0.0576	1.6278	0.0672
			1.6148	-0.051	1.616	0.068	1.6446	-0.045	1.6164	0.056	1.6236	-0.0522	1.6286	0.0672
			1.6156	-0.051	1.617	0.068	1.6454	-0.045	1.6172	0.056	1.6244	-0.0558	1.6296	0.0672
			1.6166	-0.051	1.6178	0.068	1.6462	-0.0495	1.618	0.056	1.6254	-0.0558	1.6304	0.0672
			1.6174	-0.051	1.6186	0.068	1.6472	-0.0495	1.619	0.056	1.6262	-0.0522	1.6314	0.0672
			1.6182	-0.051	1.6194	0.068	1.6482	-0.0495	1.6198	0.056	1.6272	-0.0522	1.6324	0.0672
			1.6192	-0.051	1.6206	0.068	1.649	-0.0495	1.6208	0.056	1.628	-0.0558	1.6332	0.0672
			1.6202	-0.051	1.6214	0.068	1.65	-0.0495	1.6216	0.056	1.6288	-0.0576	1.6342	0.0672
			1.621	-0.051	1.6224	0.068	1.6508	-0.045	1.6226	0.056	1.6298	-0.0576	1.635	0.069
			1.6218	-0.051	1.6234	0.068	1.6518	-0.045	1.6236	0.0575	1.6306	-0.0576	1.636	0.069
			1.6226	-0.051	1.6242	0.068	1.6528	-0.045	1.6244	0.0575	1.6316	-0.0576	1.637	0.069
			1.6236	-0.051	1.6252	0.068	1.6538	-0.045	1.6254	0.0575	1.6326	-0.0522	1.6376	0.069
			1.6244	-0.051	1.626	0.068	1.6546	-0.045	1.6262	0.0575	1.6336	-0.0522	1.6386	0.069
			1.6252	-0.0525	1.6272	0.068	1.6556	-0.0465	1.627	0.0575	1.6344	-0.0522	1.6394	0.069
			1.6262	-0.0525	1.628	0.068	1.6564	-0.0465	1.6278	0.0575	1.6354	-0.0522	1.6404	0.069
			1.6272	-0.0525	1.6288	0.068	1.6574	-0.045	1.6288	0.0575	1.6362	-0.0522	1.6414	0.069
			1.628	-0.0525	1.6296	0.07	1.6584	-0.045	1.6296	0.0575	1.6372	-0.0522	1.6422	0.069
			1.629	-0.051	1.6306	0.07	1.6592	-0.0465	1.6306	0.0575	1.6382	-0.0522	1.6432	0.069
			1.6298	-0.051	1.6314	0.07	1.66	-0.0495	1.6316	0.0575	1.639	-0.0522	1.6442	0.069
			1.6308	-0.051	1.6324	0.07	1.661	-0.0495	1.6324	0.0575	1.6398	-0.0522	1.645	0.069
			1.6316	-0.051	1.6334	0.07	1.6618	-0.0495	1.6332	0.0575	1.641	-0.0522	1.646	0.069
			1.6326	-0.051	1.6342	0.07	1.6628	-0.0495	1.6342	0.0575	1.6418	-0.0522	1.6468	0.069
			1.6334	-0.0525	1.6352	0.07	1.6636	-0.0435	1.6352	0.0575	1.6428	-0.0558	1.6476	0.069
			1.6344	-0.0525	1.636	0.07	1.6644	-0.0435	1.636	0.0575	1.6438	-0.0558	1.6486	0.069
			1.6354	-0.0525	1.637	0.07	1.6654	-0.0435	1.637	0.0575	1.6446	-0.0558	1.6496	0.069
			1.636	-0.0525	1.6378	0.07	1.6664	-0.045	1.6378	0.0575	1.6456	-0.0558	1.6502	0.0672
			1.637	-0.0525	1.6386	0.07	1.667	-0.045	1.6386	0.0575	1.6464	-0.0558	1.6512	0.0672
			1.638	-0.0525	1.6394	0.07	1.6678	-0.048	1.6394	0.0575	1.6474	-0.0522	1.6522	0.069
			1.6388	-0.0525	1.6404	0.07	1.669	-0.048	1.6404	0.0575	1.6482	-0.0522	1.653	0.069
			1.6398	-0.0525	1.6414	0.07	1.6698	-0.0495	1.6412	0.0575	1.649	-0.0522	1.654	0.069
			1.6406	-0.0525	1.6422	0.07	1.6706	-0.0495	1.6422	0.0575	1.65	-0.0522	1.6548	0.069
			1.6416	-0.0525	1.6432	0.07	1.6716	-0.0495	1.643	0.0575	1.651	-0.0522	1.6558	0.069
			1.6426	-0.0525	1.644	0.07	1.6724	-0.0495	1.644	0.0575	1.6518	-0.0576	1.6566	0.069
			1.6434	-0.0495	1.645	0.07	1.6734	-0.0495	1.6448	0.0575	1.6528	-0.0576	1.6574	0.069
			1.6442	-0.0495	1.646	0.07	1.6744	-0.048	1.6456	0.0575	1.6536	-0.054	1.6584	0.069
			1.645	-0.0495	1.6468	0.07	1.6752	-0.048	1.6466	0.0575	1.6546	-0.054	1.6592	0.069
			1.646	-0.0495	1.6476	0.07	1.676	-0.048	1.6476	0.0575	1.6558	-0.054	1.66	0.069
			1.647	-0.051	1.6484	0.07	1.6768	-0.048	1.6484	0.0575	1.6566	-0.0522	1.661	0.069
			1.648	-0.051	1.6492	0.07	1.6778	-0.048	1.6494	0.0575	1.6574	-0.0522	1.662	0.069
			1.6486	-0.0525	1.6502	0.07	1.6788	-0.0495	1.6502	0.0575	1.6584	-0.0522	1.6628	0.069
			1.6498	-0.0525	1.6512	0.07	1.6796	-0.0495	1.651	0.0575	1.6592	-0.0522	1.6638	0.069
			1.6506	-0.0525	1.652	0.07	1.6806	-0.0495	1.6518	0.0575	1.6602	-0.0576	1.6646	0.069
			1.6514	-0.0525	1.6528	0.0715	1.6814	-0.048	1.6526	0.0575	1.6612	-0.0576	1.6656	0.069
			1.6524	-0.0525	1.6538	0.0715	1.6822	-0.048	1.6536	0.0575	1.662	-0.0576	1.6664	0.069
			1.6532	-0.0525	1.6546	0.0715	1.6832	-0.045	1.6544	0.0575	1.6628	-0.0576	1.6672	0.069
			1.654	-0.0525	1.6556	0.0715	1.684	-0.045	1.6552	0.059	1.6638	-0.0576	1.6682	0.069
			1.655	-0.0545	1.6564	0.0715	1.6848	-0.0435	1.6562	0.059	1.6646	-0.0576	1.6692	0.069
			1.6558	-0.0525	1.6572	0.0715	1.6858	-0.0435	1.657	0.059	1.6656	-0.0576	1.67	0.069
			1.6566	-0.0495	1.6582	0.0715	1.6866	-0.0435	1.658	0.059	1.6664	-0.0576	1.6708	0.069
			1.6576	-0.0495	1.659	0.0715	1.6874	-0.0435	1.6588	0.059	1.6672	-0.0576	1.6718	0.069
			1.6584	-0.0495	1.66	0.0715	1.6884	-0.045	1.6598	0.0575	1.6682	-0.0576	1.6726	0.069
			1.6594	-0.0495	1.6608	0.0715	1.6894	-0.045	1.6608	0.0575	1.669	-0.054	1.6736	0.069
			1.6602	-0.0495	1.6616	0.0715	1.6902	-0.045	1.6616	0.059	1.67	-0.054	1.6744	0.069
			1.661	-0.0495	1.6626	0.0715	1.6912	-0.045	1.6626	0.059	1.671	-0.054	1.6752	0.069
			1.662	-0.0495	1.6636	0.0715	1.6922	-0.048	1.6634	0.0575	1.6716	-0.054	1.6762	0.069
			1.6628	-0.0495	1.6644	0.0715	1.693	-0.048	1.6642	0.0575	1.6726	-0.054	1.677	0.069
			1.6636	-0.0495	1.6654	0.0715	1.6938	-0.048	1.6652	0.0575	1.6738	-0.054	1.6778	0.069
			1.6646	-0.051	1.6664	0.0715	1.6948	-0.045	1.6662	0.0575	1.6746	-0.054	1.6788	0.069
			1.6656	-0.051	1.667	0.0715	1.6956	-0.045	1.667	0.0575	1.6754	-0.054	1.6796	0.069
			1.6664	-0.051	1.668	0.073	1.6966	-0.045	1.668	0.0575	1.6762	-0.054	1.6806	0.069
			1.6672	-0.051	1.6688	0.073	1.6974	-0.045	1.6688	0.0575	1.6772	-0.054	1.6814	0.069
			1.6682	-0.051	1.6696	0.073	1.6984	-0.045	1.6698	0.0575	1.6782	-0.054	1.6824	0.069
			1.669	-0.051	1.6706	0.073	1.6994	-0.048	1.6704	0.0575	1.6792	-0.0576	1.6832	0.069
			1.6698	-0.051	1.6716	0.073	1.7002	-0.048	1.6714	0.0575	1.68	-0.0576	1.6842	0.069
			1.6706	-0.051	1.6724	0.073	1.7012	-0.048	1.6724	0.0575	1.681	-0.0576	1.6852	0.069
			1.6716	-0.051	1.6734	0.073	1.7022	-0.048	1.6732	0.0575	1.6818	-0.0576	1.686	0.069
			1.6726	-0.051	1.6744	0.073	1.703	-0.048	1.674	0.0575	1.6828	-0.0576	1.687	0.069
			1.6736	-0.051	1.6752	0.073	1.704	-0.0465	1.6748	0.059	1.6836	-0.0576	1.6878	0.069
			1.6746	-0.051	1.676	0.076	1.7048	-0.0465	1.6758	0.059	1.6846	-0.0576	1.6886	0.069
			1.6754	-0.051	1.677	0.076	1.7056	-0.045	1.6766	0.059	1.6856	-0.054	1.6896	0.069
			1.6762	-0.051	1.6778	0.076	1.7066	-0.045	1.6776	0.059	1.6864	-0.054	1.6906	0.069
			1.677	-0.0525	1.6788	0.0775	1.7076	-0.045	1.6784	0.059	1.6874	-0.0522	1.6914	0.069
			1.678	-0.0525	1.6796	0.0775	1.7084	-0.048	1.6794	0.059	1.6882	-0.0522	1.6924	0.069
			1.679	-0.0525	1.6806	0.0775	1.7092	-0.048	1.6802	0.059	1.689	-0.0522	1.6932	0.069
			1.6798	-0.051	1.6814	0.0775	1.7102	-0.048	1.6812	0.059	1.6898	-0.0522	1.694	0.069
			1.6808	-0.051	1.6824	0.0775	1.711	-0.045	1.6822	0.059	1.6908	-0.0522	1.695	0.069
			1.6816	-0.0495	1.683	0.0775	1.7118	-0.045	1.6832	0.059	1.6918	-0.0558	1.696	0.069
			1.6826	-0.051	1.6842	0.0775	1.7128	-0.045	1.684	0.059	1.6926	-0.0558	1.6968	0.069
			1.6832	-0.051	1.685	0.0775	1.7136	-0.045	1.6848	0.059	1.6936	-0.0558	1.6978	0.069
			1.6842	-0.0525	1.6858	0.0775	1.7146	-0.048	1.6856	0.059	1.6946	-0.054	1.6986	0.0708
			1.6852	-0.0525	1.6866	0.0775	1.7154	-0.048	1.6866	0.059	1.6954	-0.054	1.6994	0.0708
			1.686	-0.0525	1.6876	0.0775	1.7162	-0.048	1.6874	0.0575	1.6962	-0.0522	1.7004	0.0708
			1.687	-0.0525	1.6884	0.0775	1.7174	-0.048	1.6882	0.0575	1.6972	-0.0522	1.7014	0.0708
			1.688	-0.0525	1.6892	0.0775	1.7182	-0.048	1.6892	0.0575	1.698	-0.0522	1.7022	0.0708
			1.689	-0.0525	1.69	0.0775	1.7192	-0.048	1.6898	0.059	1.699	-0.0522	1.703	0.069
			1.6896	-0.0525	1.6908	0.0775	1.7202	-0.048	1.6908	0.059	1.6998	-0.0522	1.704	0.069
			1.6906	-0.0525	1.692	0.0775	1.7208	-0.045	1.6918	0.059	1.7006	-0.0522	1.7048	0.069
			1.6916	-0.0525	1.6928	0.0775	1.7218	-0.045	1.6926	0.059	1.7016	-0.0522	1.7058	0.069
			1.6924	-0.0525	1.6938	0.0775	1.7226	-0.045	1.6936	0.059	1.7024	-0.0522	1.7066	0.069
			1.6934	-0.0525	1.6948	0.0775	1.7234	-0.0465	1.6944	0.059	1.7034	-0.0522	1.7074	0.069
			1.6942	-0.0525	1.6954	0.079	1.7244	-0.0465	1.6952	0.059	1.7042	-0.0522	1.7084	0.069
			1.6952	-0.0525	1.6964	0.079	1.7254	-0.0495	1.6962	0.059	1.705	-0.0576	1.7092	0.069
			1.696	-0.0525	1.6974	0.079	1.7262	-0.0465	1.697	0.059	1.706	-0.0576	1.7102	0.069
			1.697	-0.0525	1.698	0.079	1.7272	-0.0465	1.698	0.059	1.707	-0.0576	1.711	0.069
			1.698	-0.0525	1.699	0.079	1.7282	-0.048	1.6988	0.059	1.7078	-0.0522	1.712	0.069
			1.6988	-0.0525	1.6998	0.079	1.729	-0.048	1.6998	0.059	1.7086	-0.0522	1.7128	0.069
			1.6996	-0.0525	1.7008	0.079	1.73	-0.0465	1.701	0.059	1.7096	-0.0522	1.7138	0.069
			1.7006	-0.0525	1.7016	0.079	1.7308	-0.048	1.7018	0.059	1.7104	-0.0522	1.7146	0.069
			1.7014	-0.0525	1.7026	0.079	1.7316	-0.048	1.7028	0.059	1.7114	-0.0522	1.7156	0.069
			1.7024	-0.0495	1.7034	0.079	1.7324	-0.045	1.7036	0.059	1.7122	-0.0522	1.7164	0.0708
			1.7032	-0.0495	1.7042	0.079	1.7334	-0.045	1.7044	0.059	1.713	-0.0522	1.7174	0.0708
			1.704	-0.0495	1.705	0.0805	1.7344	-0.0495	1.7056	0.0605	1.714	-0.0522	1.7182	0.069
			1.705	-0.0495	1.706	0.0805	1.7352	-0.0495	1.7066	0.0605	1.7148	-0.0522	1.719	0.069
			1.7058	-0.0495	1.707	0.0805	1.7362	-0.0495	1.7074	0.0605	1.7156	-0.0522	1.72	0.0708
			1.7066	-0.051	1.708	0.0805	1.737	-0.0495	1.7082	0.0605	1.7166	-0.0522	1.721	0.0708
			1.7074	-0.051	1.7088	0.082	1.738	-0.0495	1.7092	0.0605	1.7174	-0.0522	1.7218	0.0708
			1.7084	-0.051	1.7098	0.082	1.7388	-0.045	1.71	0.059	1.7186	-0.0522	1.7228	0.0708
			1.7092	-0.051	1.7108	0.0855	1.7396	-0.045	1.711	0.059	1.7194	-0.0522	1.7236	0.0708
			1.71	-0.051	1.7114	0.0855	1.7406	-0.045	1.7118	0.059	1.7202	-0.0522	1.7244	0.0708
			1.711	-0.051	1.7124	0.0855	1.7414	-0.045	1.7126	0.059	1.7212	-0.0522	1.7256	0.0708
			1.712	-0.0525	1.7132	0.0855	1.7424	-0.045	1.7134	0.059	1.722	-0.0522	1.7264	0.0708
			1.7128	-0.0525	1.714	0.0855	1.7434	-0.045	1.7144	0.059	1.7228	-0.054	1.7272	0.0708
			1.7136	-0.0525	1.715	0.087	1.7442	-0.045	1.7152	0.059	1.7238	-0.054	1.7282	0.0708
			1.7146	-0.0525	1.7158	0.0885	1.7452	-0.045	1.716	0.059	1.7246	-0.0576	1.729	0.0708
			1.7154	-0.0525	1.7168	0.0885	1.7462	-0.045	1.7168	0.059	1.7256	-0.0576	1.7298	0.0726
			1.7162	-0.0525	1.7174	0.0885	1.747	-0.0495	1.7178	0.059	1.7264	-0.0576	1.731	0.0726
			1.7172	-0.051	1.7184	0.0885	1.748	-0.0495	1.7188	0.059	1.7272	-0.0576	1.7318	0.0708
			1.7182	-0.051	1.7194	0.09	1.749	-0.048	1.7196	0.059	1.7282	-0.0576	1.7326	0.0708
			1.719	-0.051	1.7202	0.093	1.7498	-0.048	1.7206	0.059	1.729	-0.0594	1.7334	0.0708
			1.72	-0.051	1.721	0.093	1.7506	-0.048	1.7214	0.059	1.73	-0.0594	1.7344	0.0708
			1.7208	-0.051	1.722	0.093	1.7518	-0.048	1.7222	0.059	1.7308	-0.0576	1.7352	0.0708
			1.7218	-0.051	1.7228	0.093	1.7526	-0.045	1.7232	0.059	1.7316	-0.0576	1.7362	0.0708
			1.7226	-0.0525	1.7238	0.093	1.7536	-0.045	1.724	0.059	1.7326	-0.0576	1.737	0.0708
			1.7234	-0.0525	1.7246	0.0945	1.7544	-0.045	1.7248	0.059	1.7336	-0.0576	1.7378	0.0708
			1.7244	-0.0525	1.7256	0.0945	1.7554	-0.048	1.7258	0.059	1.7344	-0.0576	1.7388	0.0726
			1.7252	-0.051	1.7264	0.0975	1.7562	-0.0495	1.7266	0.059	1.7354	-0.0576	1.7396	0.0726
			1.7262	-0.051	1.7272	0.0975	1.7572	-0.0495	1.7278	0.059	1.7362	-0.0522	1.7404	0.0726
			1.727	-0.051	1.7282	0.0975	1.758	-0.0495	1.7284	0.059	1.7372	-0.0522	1.7414	0.0726
			1.7278	-0.0495	1.7292	0.0975	1.7588	-0.0495	1.7294	0.059	1.7382	-0.0522	1.7422	0.0726
			1.7288	-0.0495	1.73	0.0975	1.7598	-0.0495	1.7302	0.059	1.739	-0.0522	1.7432	0.0726
			1.7296	-0.051	1.731	0.0975	1.7606	-0.048	1.7312	0.0605	1.7398	-0.0558	1.7442	0.0726
			1.7306	-0.051	1.7318	0.0975	1.7616	-0.048	1.7322	0.0605	1.7408	-0.0558	1.745	0.0726
			1.7314	-0.0495	1.7326	0.099	1.7626	-0.0465	1.7332	0.0605	1.7416	-0.0558	1.746	0.0726
			1.7322	-0.0495	1.7336	0.099	1.7634	-0.0465	1.734	0.0605	1.7426	-0.0558	1.7468	0.0726
			1.7332	-0.0525	1.7344	0.1025	1.7644	-0.045	1.735	0.0605	1.7434	-0.0558	1.7476	0.0726
			1.734	-0.0525	1.7352	0.104	1.7652	-0.045	1.736	0.059	1.7442	-0.0522	1.7486	0.0726
			1.735	-0.0525	1.7362	0.104	1.7662	-0.045	1.7368	0.059	1.7452	-0.0522	1.7496	0.0726
			1.7358	-0.0525	1.737	0.1055	1.767	-0.0495	1.7376	0.059	1.746	-0.0522	1.7506	0.0726
			1.7366	-0.0525	1.738	0.1055	1.768	-0.0495	1.7386	0.059	1.7468	-0.0522	1.7512	0.0726
			1.7376	-0.0525	1.7388	0.107	1.7688	-0.0495	1.7394	0.059	1.7478	-0.0522	1.7524	0.0726
			1.7386	-0.051	1.7396	0.1085	1.7698	-0.0495	1.7402	0.059	1.7488	-0.0522	1.7532	0.0726
			1.7392	-0.051	1.7406	0.1085	1.7706	-0.048	1.7412	0.059	1.7496	-0.0576	1.7542	0.0726
			1.7402	-0.051	1.7414	0.1085	1.7714	-0.048	1.742	0.059	1.7506	-0.0576	1.7552	0.0726
			1.741	-0.051	1.7424	0.1085	1.7724	-0.048	1.7428	0.059	1.7514	-0.0576	1.756	0.0726
			1.742	-0.051	1.7432	0.1115	1.7734	-0.048	1.7438	0.059	1.7522	-0.0576	1.757	0.0726
			1.7428	-0.051	1.744	0.1115	1.7742	-0.048	1.7448	0.0605	1.7532	-0.054	1.7576	0.0726
			1.7436	-0.051	1.745	0.1145	1.7752	-0.045	1.7456	0.0605	1.7542	-0.054	1.7586	0.0726
			1.7446	-0.051	1.7458	0.1165	1.776	-0.045	1.7464	0.059	1.7552	-0.054	1.7594	0.0726
			1.7454	-0.051	1.7468	0.1165	1.777	-0.045	1.7474	0.059	1.756	-0.0522	1.7602	0.0726
			1.7464	-0.051	1.7478	0.118	1.778	-0.045	1.7482	0.0605	1.757	-0.0522	1.7612	0.0726
			1.7472	-0.0495	1.7486	0.118	1.7788	-0.045	1.7492	0.0605	1.7578	-0.0522	1.762	0.0726
			1.748	-0.0495	1.7496	0.1225	1.7796	-0.048	1.7502	0.0605	1.7586	-0.0504	1.763	0.0726
			1.749	-0.0495	1.7506	0.1255	1.7804	-0.048	1.751	0.0605	1.7594	-0.0504	1.764	0.0726
			1.75	-0.0495	1.7514	0.1255	1.7812	-0.048	1.7518	0.0605	1.7604	-0.0504	1.7648	0.0726
			1.7506	-0.0495	1.7522	0.13	1.7822	-0.048	1.7526	0.0605	1.7614	-0.0504	1.7656	0.0726
			1.7516	-0.0495	1.7532	0.13	1.7832	-0.048	1.7536	0.0605	1.7622	-0.0522	1.7666	0.0726
			1.7524	-0.051	1.754	0.138	1.784	-0.0435	1.7542	0.0605	1.7634	-0.0522	1.7674	0.0726
			1.7534	-0.051	1.7552	0.1425	1.7848	-0.0435	1.7552	0.0605	1.7642	-0.0522	1.7684	0.0726
			1.7542	-0.051	1.756	0.1425	1.7858	-0.0435	1.756	0.0605	1.765	-0.0522	1.769	0.0726
			1.755	-0.0525	1.7568	0.155	1.7866	-0.045	1.757	0.0605	1.766	-0.0522	1.77	0.0726
			1.7558	-0.0525	1.7578	0.155	1.7878	-0.045	1.758	0.0605	1.7668	-0.0522	1.771	0.0726
			1.7568	-0.0525	1.7586	0.166	1.7884	-0.048	1.7588	0.0605	1.7678	-0.0522	1.7716	0.0726
			1.7576	-0.0525	1.7596	0.166	1.7896	-0.048	1.7596	0.0605	1.7688	-0.0522	1.7726	0.0726
			1.7586	-0.0525	1.7608	0.183	1.7906	-0.048	1.7606	0.0605	1.7696	-0.0522	1.7734	0.0726
			1.76	-0.0525	1.7616	0.206	1.7914	-0.048	1.7614	0.0605	1.7706	-0.0522	1.7742	0.0726
			1.7608	-0.0525	1.7624	0.206	1.7924	-0.048	1.7622	0.0605	1.7716	-0.0522	1.7752	0.0726
			1.7616	-0.0525	1.7634	0.2265	1.7932	-0.048	1.7634	0.0605	1.7724	-0.054	1.776	0.0726
			1.7626	-0.0525	1.7642	0.2265	1.7942	-0.048	1.7642	0.062	1.7732	-0.054	1.7768	0.0726
			1.7636	-0.0525	1.7652	0.251	1.795	-0.048	1.7652	0.062	1.7742	-0.054	1.7778	0.0726
			1.7644	-0.051	1.766	0.251	1.7958	-0.048	1.766	0.062	1.7752	-0.0522	1.7786	0.0726
			1.7652	-0.051	1.767	0.285	1.7966	-0.048	1.767	0.062	1.776	-0.0522	1.7796	0.0726
			1.766	-0.051	1.7678	0.321	1.7976	-0.048	1.7678	0.062	1.777	-0.0522	1.7804	0.0726
			1.767	-0.051	1.7688	0.321	1.7986	-0.048	1.7686	0.0605	1.7778	-0.0522	1.7814	0.0726
			1.7678	-0.051	1.7696	0.3625	1.7994	-0.045	1.7696	0.0605	1.7788	-0.0558	1.7824	0.0726
			1.7686	-0.051	1.7706	0.3625	1.8002	-0.045	1.7704	0.0605	1.7796	-0.0558	1.7832	0.0726
			1.7694	-0.051	1.7714	0.417	1.8012	-0.045	1.7712	0.062	1.7808	-0.0576	1.784	0.0726
			1.7704	-0.0525	1.7724	0.4835	1.802	-0.045	1.772	0.062	1.7816	-0.0558	1.785	0.0726
			1.7712	-0.0525	1.7732	0.4835	1.8028	-0.045	1.773	0.062	1.7826	-0.0558	1.7858	0.0726
			1.772	-0.0525	1.7742	0.547	1.8036	-0.045	1.7736	0.062	1.7834	-0.054	1.7868	0.0726
			1.773	-0.0495	1.7748	0.547	1.8046	-0.045	1.7748	0.062	1.7844	-0.054	1.7876	0.0726
			1.774	-0.0495	1.776	0.6105	1.8056	-0.048	1.7756	0.062	1.7852	-0.054	1.7886	0.0744
			1.7746	-0.0495	1.7768	0.6695	1.8064	-0.048	1.7764	0.062	1.786	-0.054	1.7894	0.0744
			1.7758	-0.0495	1.7776	0.6695	1.8072	-0.048	1.7772	0.062	1.787	-0.054	1.7904	0.0744
			1.7766	-0.0495	1.7786	0.727	1.8082	-0.045	1.7782	0.062	1.7878	-0.0576	1.7912	0.0744
			1.7776	-0.0495	1.7794	0.727	1.809	-0.045	1.779	0.062	1.7888	-0.0576	1.792	0.0744
			1.7784	-0.0525	1.7806	0.778	1.81	-0.045	1.7798	0.062	1.7896	-0.0576	1.793	0.0744
			1.7792	-0.051	1.7814	0.778	1.8108	-0.045	1.7806	0.062	1.7904	-0.0576	1.794	0.0744
			1.7802	-0.051	1.7824	0.817	1.8116	-0.045	1.7816	0.062	1.7914	-0.0576	1.7948	0.0744
			1.7812	-0.051	1.7832	0.8525	1.8126	-0.048	1.7824	0.062	1.7924	-0.0576	1.7958	0.0744
			1.782	-0.0495	1.7842	0.8525	1.8136	-0.048	1.7834	0.062	1.7932	-0.0576	1.7968	0.0744
			1.7828	-0.0495	1.785	0.89	1.8146	-0.048	1.7842	0.062	1.7942	-0.0576	1.7976	0.0744
			1.7838	-0.0495	1.7858	0.89	1.8154	-0.0495	1.7852	0.062	1.7948	-0.0576	1.7984	0.0744
			1.7846	-0.0495	1.7868	0.924	1.8164	-0.0495	1.7862	0.062	1.7958	-0.0576	1.7994	0.0744
			1.7854	-0.0495	1.7876	0.924	1.8172	-0.048	1.787	0.062	1.7966	-0.0576	1.8002	0.0744
			1.7864	-0.051	1.7884	0.955	1.818	-0.0495	1.788	0.0635	1.7976	-0.0576	1.8012	0.0762
			1.7874	-0.051	1.7894	0.9845	1.819	-0.0495	1.789	0.0635	1.7984	-0.0522	1.8022	0.0762
			1.7882	-0.051	1.7904	0.9995	1.8198	-0.0495	1.7902	0.062	1.7994	-0.0522	1.803	0.0762
			1.7892	-0.051			1.8206	-0.0495	1.791	0.062	1.8004	-0.0522	1.8038	0.0762
			1.79	-0.051			1.8216	-0.0495	1.792	0.0635	1.8012	-0.0522	1.8048	0.0762
			1.7908	-0.0525			1.8228	-0.0495	1.7928	0.0635	1.802	-0.0522	1.8056	0.0762
			1.7918	-0.0525			1.8236	-0.0495	1.7936	0.0635	1.8032	-0.0522	1.8066	0.0762
[truncated: 234 more rows]

[truncated: 7 more sheets: Figure 5a, Figure 5b, Figure 5c, Figure 5d, Fiigure 5e, Figure 5f, Figure 6c]
